# Supplementary material for: Integrative analysis of the microbiome and metabolome in understanding the causes of sugarcane bitterness
Source: Sci Rep. 2021 Mar 16;11:6024. doi: 10.1038/s41598-021-85433-w (PMC7966368; doi:10.1038/s41598-021-85433-w)
Supplement: Supplementary file 2 — Supplementary Information 2. [file 41598_2021_85433_MOESM2_ESM.xlsx]

## Sheet: Table S1
Table S1. Identification of 81 distinctive genera from soil bacterial community in the BS and SS groups.
Genus	mean(group1)	variance(group1)	standard error(group1)	mean(group2)	variance(group2)	standard error(group2)	p value	q value	Taxa
Desulfomonile	1.18053e-05	0	0	0	0	0	0	0	k__Bacteria	p__Proteobacteria	c__Deltaproteobacteria	o__Syntrophobacterales	f__Syntrophaceae
unidentified_Acidobacteria	0.000936551	1.87352e-07	0.000249901	0.0199351	3.9212e-06	0.00114327	0.000374741	0.105302	k__Bacteria	p__Acidobacteria	c__unidentified_Acidobacteria	o__unidentified_Acidobacteria	f__unidentified_Acidobacteria
Sandaracinus	2.36105e-05	1.39364e-10	6.81577e-06	0.000141663	1.39364e-10	6.81577e-06	0.000749482	0.127992	k__Bacteria	p__Proteobacteria	c__Deltaproteobacteria	o__Myxococcales	f__Sandaracinaceae
unidentified_Nitrospiraceae	0.000775212	5.26007e-07	0.000418731	0.0106916	2.13037e-06	0.000842688	0.000944099	0.127992	k__Bacteria	p__Nitrospirae	c__Nitrospira	o__Nitrospirales	f__Nitrospiraceae
Phaselicystis	5.90263e-05	5.57457e-10	1.36315e-05	0.00184556	8.64522e-08	0.000169757	0.00113872	0.127992	k__Bacteria	p__Proteobacteria	c__Deltaproteobacteria	o__Myxococcales	f__Phaselicystidaceae
Lysobacter	0.000188884	3.4841e-09	3.40789e-05	0.0018613	1.76342e-07	0.000242447	0.00215321	0.170914	k__Bacteria	p__Proteobacteria	c__Gammaproteobacteria	o__Xanthomonadales	f__Xanthomonadaceae
Sporocytophaga	3.93509e-06	4.64547e-11	3.93509e-06	6.29614e-05	1.85819e-10	7.87017e-06	0.00234783	0.170914	k__Bacteria	p__Bacteroidetes	c__Bacteroidia	o__Cytophagales	f__Cytophagaceae
Parafilimonas	7.47666e-05	1.42616e-08	6.89483e-05	0.000956226	4.3621e-08	0.000120583	0.00254244	0.170914	k__Bacteria	p__Bacteroidetes	c__Bacteroidia	o__Chitinophagales	f__Chitinophagaceae
Paludibaculum	0	0	0	0.000314807	7.57212e-09	5.02398e-05	0.00273706	0.170914	k__Bacteria	p__Acidobacteria	c__Acidobacteriia	o__Solibacterales	f__unidentified_Solibacterales
Dongia	0.000503691	1.59758e-07	0.000230765	0.00313626	5.13603e-07	0.000413765	0.00347205	0.177859	k__Bacteria	p__Proteobacteria	c__Alphaproteobacteria	o__unidentified_Alphaproteobacteria	f__unidentified_Alphaproteobacteria
Pseudogulbenkiania	2.36105e-05	4.18093e-10	1.18053e-05	0.000480081	2.02543e-08	8.2167e-05	0.00366667	0.177859	k__Bacteria	p__Proteobacteria	c__Gammaproteobacteria	o__unidentified_Gammaproteobacteria	f__Chromobacteriaceae
Ralstonia	0.000747666	2.9731e-09	3.14807e-05	0.000444665	6.17848e-09	4.53816e-05	0.00404141	0.177859	k__Bacteria	p__Proteobacteria	c__Gammaproteobacteria	o__unidentified_Gammaproteobacteria	f__Burkholderiaceae
Acidibacter	0.0177354	2.20766e-05	0.00271272	0.00284113	1.18311e-06	0.000627989	0.00423602	0.177859	k__Bacteria	p__Proteobacteria	c__Gammaproteobacteria	o__unidentified_Gammaproteobacteria	f__unidentified_Gammaproteobacteria
Methanobacterium	6.29614e-05	3.25183e-10	1.04113e-05	3.93509e-06	4.64547e-11	3.93509e-06	0.00443064	0.177859	k__Archaea	p__Euryarchaeota	c__Methanobacteria	o__Methanobacteriales	f__Methanobacteriaceae
unidentified_Nitrosomonadaceae	0.000106247	1.10098e-08	6.05799e-05	0.00091294	5.9973e-08	0.00014139	0.00482195	0.180662	k__Bacteria	p__Proteobacteria	c__Gammaproteobacteria	o__unidentified_Gammaproteobacteria	f__Nitrosomonadaceae
Terrimonas	0.000220365	2.45745e-08	9.0507e-05	0.00639845	4.56933e-06	0.00123414	0.00618012	0.194072	k__Bacteria	p__Bacteroidetes	c__Bacteroidia	o__Chitinophagales	f__Chitinophagaceae
Arenimonas	9.44421e-05	1.39364e-10	6.81577e-06	0.000724056	4.91026e-08	0.000127936	0.00637474	0.194072	k__Bacteria	p__Proteobacteria	c__Gammaproteobacteria	o__Xanthomonadales	f__Xanthomonadaceae
Candidatus_Udaeobacter	0.00243975	1.35132e-06	0.000671149	0.0128205	1.22171e-05	0.00201801	0.00656936	0.194072	k__Bacteria	p__Verrucomicrobia	c__Verrucomicrobiae	o__Chthoniobacterales	f__Chthoniobacteraceae
Gaiella	0.000924745	4.65105e-07	0.000393745	0.0108687	1.25097e-05	0.00204203	0.00676398	0.194072	k__Bacteria	p__Actinobacteria	c__Thermoleophilia	o__Gaiellales	f__Gaiellaceae
Gemmata	0.000188884	1.10098e-08	6.05799e-05	0.000716186	2.58288e-08	9.2788e-05	0.00695859	0.194072	k__Bacteria	p__Planctomycetes	c__Planctomycetacia	o__unidentified_Planctomycetacia	f__Gemmataceae
Reyranella	0.00102312	3.60442e-07	0.000346623	0.00494247	2.12591e-06	0.000841805	0.00733333	0.194072	k__Bacteria	p__Proteobacteria	c__Alphaproteobacteria	o__unidentified_Alphaproteobacteria	f__unidentified_Alphaproteobacteria
Pedomicrobium	0.000181014	1.73276e-08	7.59991e-05	0.00323464	1.56325e-06	0.000721861	0.00789855	0.194072	k__Bacteria	p__Proteobacteria	c__Alphaproteobacteria	o__Rhizobiales	f__Hyphomicrobiaceae
unidentified_Gemmatimonadaceae	0.00138122	2.06677e-07	0.000262474	0.000204625	3.26577e-08	0.000104335	0.00809317	0.194072	k__Bacteria	p__Gemmatimonadetes	c__unidentified_Gemmatimonadetes	o__Gemmatimonadales	f__Gemmatimonadaceae
Methanocella	0.0002243	7.94376e-09	5.14579e-05	7.87017e-06	1.85819e-10	7.87017e-06	0.00828778	0.194072	k__Archaea	p__Euryarchaeota	c__Methanomicrobia	o__Methanocellales	f__Methanocellaceae
Polycyclovorans	6.29614e-05	6.03911e-10	1.41882e-05	0.00121201	2.33342e-07	0.000278892	0.00887992	0.199621	k__Bacteria	p__Proteobacteria	c__Gammaproteobacteria	o__Salinisphaerales	f__Solimonadaceae
Anaeromyxobacter	0.00106247	5.2819e-08	0.000132689	0.0047103	2.48445e-06	0.000910027	0.00984265	0.20286	k__Bacteria	p__Proteobacteria	c__Deltaproteobacteria	o__Myxococcales	f__Archangiaceae
Nonomuraea	2.36105e-05	5.57457e-10	1.36315e-05	9.0507e-05	3.25183e-10	1.04113e-05	0.0100373	0.20286	k__Bacteria	p__Actinobacteria	c__unidentified_Actinobacteria	o__Streptosporangiales	f__Streptosporangiaceae
Candidatus_Ovatusbacter	0.000137728	1.30073e-09	2.08225e-05	5.50912e-05	4.64547e-11	3.93509e-06	0.0102319	0.20286	k__Bacteria	p__Proteobacteria	c__Gammaproteobacteria	o__unidentified_Gammaproteobacteria	f__unidentified_Gammaproteobacteria
Hyphomicrobium	2.36105e-05	1.39364e-10	6.81577e-06	0.000259716	1.10098e-08	6.05799e-05	0.0107867	0.20286	k__Bacteria	p__Proteobacteria	c__Alphaproteobacteria	o__Rhizobiales	f__Hyphomicrobiaceae
Pirellula	0.000129858	1.43545e-08	6.91725e-05	0.00118446	2.11323e-07	0.000265407	0.0109814	0.20286	k__Bacteria	p__Planctomycetes	c__Planctomycetacia	o__unidentified_Planctomycetacia	f__unidentified_Planctomycetacia
Kribbella	5.50912e-05	3.25183e-10	1.04113e-05	0.00020856	4.50611e-09	3.87561e-05	0.0113561	0.20286	k__Bacteria	p__Actinobacteria	c__unidentified_Actinobacteria	o__Propionibacteriales	f__Nocardioidaceae
Aeromicrobium	3.93509e-06	4.64547e-11	3.93509e-06	0.000110182	2.27628e-09	2.75456e-05	0.0115507	0.20286	k__Bacteria	p__Actinobacteria	c__unidentified_Actinobacteria	o__Propionibacteriales	f__Nocardioidaceae
unidentified_Acidimicrobiia	0.00414365	3.10908e-06	0.00101802	0.000299067	2.27628e-09	2.75456e-05	0.0123665	0.20441	k__Bacteria	p__Actinobacteria	c__Acidimicrobiia	o__unidentified_Acidimicrobiia	f__unidentified_Acidimicrobiia
Ilumatobacter	7.87017e-06	1.85819e-10	7.87017e-06	9.0507e-05	1.30073e-09	2.08225e-05	0.0129379	0.205013	k__Bacteria	p__Actinobacteria	c__Acidimicrobiia	o__unidentified_Acidimicrobiia	f__unidentified_Acidimicrobiia
unidentified_Spirochaetaceae	0.000617809	3.26577e-08	0.000104335	0.000169209	1.11956e-08	6.1089e-05	0.0131325	0.205013	k__Bacteria	p__Spirochaetes	c__Spirochaetia	o__Spirochaetales	f__Spirochaetaceae
unidentified_Clostridiales	0.00384064	1.30617e-06	0.00065984	0.00141663	5.56063e-08	0.000136145	0.0141594	0.21507	k__Bacteria	p__Firmicutes	c__Clostridia	o__Clostridiales	f__unidentified_Clostridiales
Ferruginibacter	3.54158e-05	5.57457e-10	1.36315e-05	0.000212495	7.24694e-09	4.91492e-05	0.0163996	0.239127	k__Bacteria	p__Bacteroidetes	c__Bacteroidia	o__Chitinophagales	f__Chitinophagaceae
Nordella	1.96754e-05	6.03911e-10	1.41882e-05	0.000421054	3.96259e-08	0.000114929	0.0165942	0.239127	k__Bacteria	p__Proteobacteria	c__Alphaproteobacteria	o__Rhizobiales	f__unidentified_Rhizobiales
Iamia	0.000192819	2.73618e-08	9.55019e-05	0.00228629	1.08068e-06	0.000600188	0.0178778	0.251184	k__Bacteria	p__Actinobacteria	c__Acidimicrobiia	o__unidentified_Acidimicrobiia	f__Iamiaceae
Rothia	0.000102312	1.16137e-09	1.96754e-05	1.96754e-05	6.03911e-10	1.41882e-05	0.0184327	0.252663	k__Bacteria	p__Actinobacteria	c__unidentified_Actinobacteria	o__Micrococcales	f__Micrococcaceae
Fonticella	0.000129858	3.76283e-09	3.54158e-05	7.87017e-06	1.85819e-10	7.87017e-06	0.0190248	0.253904	k__Bacteria	p__Firmicutes	c__Clostridia	o__Clostridiales	f__unidentified_Clostridiales
Defluviicoccus	8.65719e-05	2.27628e-09	2.75456e-05	0.00105854	2.7097e-07	0.000300539	0.0198344	0.253904	k__Bacteria	p__Proteobacteria	c__Alphaproteobacteria	o__Rhodospirillales	f__unidentified_Rhodospirillales
Sorangium	7.08316e-05	2.92665e-09	3.12338e-05	0.00021643	3.39119e-09	3.36214e-05	0.0204534	0.253904	k__Bacteria	p__Proteobacteria	c__Deltaproteobacteria	o__Myxococcales	f__Polyangiaceae
Conexibacter	0.00434434	4.28266e-07	0.00037783	0.00190065	1.35309e-06	0.000671587	0.020648	0.253904	k__Bacteria	p__Actinobacteria	c__Thermoleophilia	o__Solirubrobacterales	f__Solirubrobacteraceae
Parasutterella	0.000228235	6.17848e-09	4.53816e-05	4.3286e-05	4.22738e-09	3.75383e-05	0.0210393	0.253904	k__Bacteria	p__Proteobacteria	c__Gammaproteobacteria	o__unidentified_Gammaproteobacteria	f__Burkholderiaceae
Dactylosporangium	5.11561e-05	4.78484e-09	3.99368e-05	0.000204625	2.41565e-09	2.83763e-05	0.021234	0.253904	k__Bacteria	p__Actinobacteria	c__unidentified_Actinobacteria	o__Micromonosporales	f__Micromonosporaceae
Enterococcus	0.000283326	4.32029e-09	3.79486e-05	0.000110182	5.76039e-09	4.38193e-05	0.0236398	0.269817	k__Bacteria	p__Firmicutes	c__Bacilli	o__Lactobacillales	f__Enterococcaceae
Acidothermus	0.00748847	1.10168e-05	0.00191631	0.00160158	7.45087e-07	0.00049836	0.0241946	0.269817	k__Bacteria	p__Actinobacteria	c__unidentified_Actinobacteria	o__Frankiales	f__Acidothermaceae
Cupriavidus	1.18053e-05	1.39364e-10	6.81577e-06	0.00151501	7.85642e-07	0.000511743	0.0245797	0.269817	k__Bacteria	p__Proteobacteria	c__Gammaproteobacteria	o__unidentified_Gammaproteobacteria	f__Burkholderiaceae
unidentified_Syntrophaceae	0	0	0	0.000192819	1.31467e-08	6.61984e-05	0.0249648	0.269817	k__Bacteria	p__Proteobacteria	c__Deltaproteobacteria	o__Syntrophobacterales	f__Syntrophaceae
Haliangium	0.00760259	2.36993e-05	0.00281065	0.0163385	3.42599e-06	0.00106864	0.0253395	0.269817	k__Bacteria	p__Proteobacteria	c__Deltaproteobacteria	o__Myxococcales	f__Haliangiaceae
Chitinimonas	5.90263e-05	1.25428e-09	2.04473e-05	0	0	0	0.0257308	0.269817	k__Bacteria	p__Proteobacteria	c__Gammaproteobacteria	o__unidentified_Gammaproteobacteria	f__unidentified_Gammaproteobacteria
Acidicaldus	9.44421e-05	2.92665e-09	3.12338e-05	3.93509e-06	4.64547e-11	3.93509e-06	0.0259255	0.269817	k__Bacteria	p__Proteobacteria	c__Alphaproteobacteria	o__unidentified_Alphaproteobacteria	f__Acetobacteraceae
Paenibacillus	0.000574523	3.433e-08	0.000106974	0.000196754	1.87213e-08	7.89963e-05	0.0264803	0.270581	k__Bacteria	p__Firmicutes	c__Bacilli	o__Bacillales	f__Paenibacillaceae
Desulfosporosinus	9.0507e-05	3.11247e-09	3.22101e-05	0	0	0	0.0279337	0.277736	k__Bacteria	p__Firmicutes	c__Clostridia	o__Clostridiales	f__Peptococcaceae
unidentified_Planctomycetales	0	0	0	5.50912e-05	1.16137e-09	1.96754e-05	0.0285714	0.277736	k__Bacteria	p__Planctomycetes	c__Planctomycetacia	o__Planctomycetales	f__unidentified_Planctomycetales
Candidatus_Entotheonella	0	0	0	0.000783082	2.34875e-07	0.000279807	0.028766	0.277736	k__Bacteria	p__unidentified_Bacteria	c__unidentified_Bacteria	o__unidentified_Bacteria	f__unidentified_Bacteria
Lachnoclostridium	0.000188884	3.9022e-09	3.60657e-05	5.11561e-05	3.39119e-09	3.36214e-05	0.0291573	0.277736	k__Bacteria	p__Firmicutes	c__Clostridia	o__Clostridiales	f__Lachnospiraceae
Chujaibacter	0.0795793	0.00250571	0.0289005	0.000365963	5.4352e-09	4.25645e-05	0.0299296	0.280341	k__Bacteria	p__Proteobacteria	c__Gammaproteobacteria	o__Xanthomonadales	f__Rhodanobacteraceae
Pedobacter	0.000161339	7.57212e-09	5.02398e-05	1.96754e-05	6.03911e-10	1.41882e-05	0.0309689	0.28532	k__Bacteria	p__Bacteroidetes	c__Bacteroidia	o__Sphingobacteriales	f__Sphingobacteriaceae
Roseiarcus	0.00069651	1.70721e-07	0.000238552	5.11561e-05	3.25183e-10	1.04113e-05	0.032	0.287196	k__Bacteria	p__Proteobacteria	c__Alphaproteobacteria	o__Rhizobiales	f__Beijerinckiaceae
Aquicella	0.000480081	1.76063e-08	7.6608e-05	0.000916875	6.16454e-08	0.000143347	0.0321946	0.287196	k__Bacteria	p__Proteobacteria	c__Gammaproteobacteria	o__unidentified_Gammaproteobacteria	f__unidentified_Gammaproteobacteria
Nitrolancea	0.000184949	1.45403e-08	6.96188e-05	0	0	0	0.0330124	0.28989	k__Bacteria	p__Chloroflexi	c__Chloroflexia	o__Thermomicrobiales	f__Thermomicrobiaceae
Terracidiphilus	0.00421448	6.49604e-06	0.00147151	0.000342353	3.4423e-08	0.000107118	0.0341781	0.295509	k__Bacteria	p__Acidobacteria	c__Acidobacteriia	o__Acidobacteriales	f__unidentified_Acidobacteriales
Flavobacterium	0.000259716	3.19144e-08	0.000103141	0.001637	8.01669e-07	0.000516936	0.0351408	0.299229	k__Bacteria	p__Bacteroidetes	c__Bacteroidia	o__Flavobacteriales	f__Flavobacteriaceae
Ammoniphilus	0.000287261	2.47139e-08	9.07633e-05	4.3286e-05	1.71882e-09	2.39362e-05	0.0358923	0.301067	k__Bacteria	p__Firmicutes	c__Bacilli	o__Bacillales	f__Paenibacillaceae
Adhaeribacter	1.18053e-05	1.39364e-10	6.81577e-06	0.000633549	1.74252e-07	0.000241006	0.0367122	0.303416	k__Bacteria	p__Bacteroidetes	c__Bacteroidia	o__Cytophagales	f__Hymenobacteraceae
Actinomyces	8.26368e-05	1.25428e-09	2.04473e-05	2.75456e-05	1.85819e-10	7.87017e-06	0.0386625	0.314903	k__Bacteria	p__Actinobacteria	c__unidentified_Actinobacteria	o__Actinomycetales	f__Actinomycetaceae
Stenotrophomonas	0.0623987	0.00112618	0.0193751	0.0139027	5.49211e-06	0.00135303	0.0396439	0.318284	k__Bacteria	p__Proteobacteria	c__Gammaproteobacteria	o__Xanthomonadales	f__Xanthomonadaceae
Micromonospora	3.93509e-06	4.64547e-11	3.93509e-06	0.000106247	5.15647e-09	4.14587e-05	0.0406832	0.322028	k__Bacteria	p__Actinobacteria	c__unidentified_Actinobacteria	o__Micromonosporales	f__Micromonosporaceae
unidentified_Phycisphaerae	1.57403e-05	7.43276e-10	1.57403e-05	7.87017e-05	1.30073e-09	2.08225e-05	0.0414513	0.323551	k__Bacteria	p__Planctomycetes	c__Phycisphaerae	o__unidentified_Phycisphaerae	f__unidentified_Phycisphaerae
Syntrophorhabdus	0.000267586	3.6978e-08	0.000111022	0	0	0	0.0422505	0.325271	k__Bacteria	p__Proteobacteria	c__Deltaproteobacteria	o__unidentified_Deltaproteobacteria	f__Syntrophorhabdaceae
Desulfovirga	6.29614e-05	1.4401e-09	2.19096e-05	7.87017e-06	1.85819e-10	7.87017e-06	0.0434658	0.330105	k__Bacteria	p__Proteobacteria	c__Deltaproteobacteria	o__Syntrophobacterales	f__Syntrophobacteraceae
Faecalibacterium	0.000452535	8.11564e-08	0.000164475	6.68965e-05	1.99755e-09	2.58041e-05	0.0453375	0.332118	k__Bacteria	p__Firmicutes	c__Clostridia	o__Clostridiales	f__Ruminococcaceae
Pseudoduganella	0.000157403	2.83374e-09	3.0734e-05	0.00104673	4.47963e-07	0.000386421	0.0457226	0.332118	k__Bacteria	p__Proteobacteria	c__Gammaproteobacteria	o__unidentified_Gammaproteobacteria	f__Burkholderiaceae
unidentified_Planctomycetes	3.93509e-06	4.64547e-11	3.93509e-06	0.000204625	2.30415e-08	8.76385e-05	0.0464679	0.332118	k__Bacteria	p__Planctomycetes	c__unidentified_Planctomycetes	o__unidentified_Planctomycetes	f__unidentified_Planctomycetes
Sinomonas	0.000125923	7.85085e-09	5.11561e-05	7.87017e-06	1.85819e-10	7.87017e-06	0.0468592	0.332118	k__Bacteria	p__Actinobacteria	c__unidentified_Actinobacteria	o__Micrococcales	f__Micrococcaceae
unidentified_Xanthobacteraceae	6.68965e-05	2.27628e-09	2.75456e-05	0.000476146	9.48141e-08	0.000177777	0.0474783	0.332118	k__Bacteria	p__Proteobacteria	c__Alphaproteobacteria	o__Rhizobiales	f__Xanthobacteraceae
Anaerovorax	0.000106247	3.76283e-09	3.54158e-05	1.96754e-05	6.03911e-10	1.41882e-05	0.0476729	0.332118	k__Bacteria	p__Firmicutes	c__Clostridia	o__Clostridiales	f__unidentified_Clostridiales
unidentified_Ktedonobacterales	7.08316e-05	2.92665e-09	3.12338e-05	0	0	0	0.0478675	0.332118	k__Bacteria	p__Chloroflexi	c__Ktedonobacteria	o__Ktedonobacterales	f__unidentified_Ktedonobacterales
Lacunisphaera	0.00137335	9.59708e-07	0.000565599	9.44421e-05	3.9022e-09	3.60657e-05	0.048677	0.333616	k__Bacteria	p__Verrucomicrobia	c__Verrucomicrobiae	o__Opitutales	f__Opitutaceae

## Sheet: Table S2
Table S2. Relative abundaces of 18 discriminatory genera as key discriminants.
Taxonomy	BS1	BS2	BS3	BS4	BS5	BS6	SS1	SS2	SS3	SS4	SS5	SS6
Chujaibacter	0.0419323	0.136386	0.0604193	0.0137029	0.0373978	0.00082866	0.000283326	0.000389574	0.000424989	0.000468373	0.000180143	0.00027622
Stenotrophomonas	0.0482009	0.100722	0.0382727	0.0431023	0.0190231	0.0171617	0.0123483	0.0127615	0.0165982	0.0156244	0.0146397	0.00619693
Haliangium	0.0126434	0.00723662	0.0029277	0.00894712	0.0096677	0.0303241	0.0183572	0.0147212	0.0159371	0.0209327	0.0106525	0.0170536
Acidibacter	0.0164683	0.0229376	0.0138003	0.0159247	0.0228662	0.0099199	0.00186523	0.00401379	0.00264438	0.00606483	0.00134507	0.00199359
unidentified_Acidobacteria	0.000613874	0.00142844	0.000767342	0.00323057	0.000180143	0.00054043	0.0210488	0.0211078	0.0176489	0.0103282	0.0126581	0.0111088
Candidatus_Udaeobacter	0.00375407	0.00154649	0.0020187	0.0071577	0.000660526	0.0102201	0.00905463	0.0134462	0.0159607	0.0198278	0.00922334	0.0173178
Gaiella	0.00171176	0.000507626	0.000554847	0.00165732	0.000336268	0.00230584	0.0102824	0.0146621	0.00766161	0.0152161	0.00967971	0.00568052
unidentified_Nitrospiraceae	0.000519431	0.000212495	0.00159371	0.00153722	0.000348277	0.00374698	0.0110379	0.00909005	0.0119469	0.00520014	0.00505602	0.0091753
Acidothermus	0.00955046	0.00925532	0.00365963	0.00851478	0.0130544	0.00702559	0.00106247	0.00259716	0.00114511	0.00500799	0.000420335	0.00170536
Anaeromyxobacter	0.000885395	0.00132219	0.000979837	0.00136909	0.000252201	0.00114091	0.0049346	0.00303395	0.00616235	0.00260607	0.00194555	0.00237789
Reyranella	0.000814563	0.00169996	0.000554847	0.00393914	0.00216172	0.00583665	0.00349436	0.00641026	0.00492279	0.00789028	0.00258206	0.00469574
unidentified_Acidimicrobiia	0.00617415	0.00299854	0.00325825	0.00680942	0.00614889	0.00196957	0.00024791	0.000342353	0.000306937	0.000768612	0.0017534	0.000372296
Terracidiphilus	0.00593805	0.00541861	0.00128677	0.012514	0.0128983	0.0128742	0.000212495	0.000259716	0.000554847	0.00130904	0.000108086	0.000768612
unidentified_Clostridiales	0.00323464	0.0051589	0.00312839	0.00658124	0.00180143	0.0017534	0.00167635	0.00121594	0.0013576	0.00144115	0.000288229	0.000984784
Conexibacter	0.00397837	0.00509987	0.00395476	0.010076	0.00475579	0.00720574	0.0008972	0.00317562	0.00162913	0.00581263	0.00323057	0.00152521
Dongia	0.000436795	0.000932616	0.000141663	0.000720574	0.000204163	0.00189751	0.00301034	0.00390754	0.00249091	0.00318253	0.00718172	0.00258206
unidentified_Gemmatimonadaceae	0.00092081	0.00182982	0.00139302	0.000624497	0.000240191	0.000468373	0.000106247	0.000413184	9.44421e-05	7.20574e-05	0.000120096	2.40191e-05
Ralstonia	0.000684705	0.000779147	0.000779147	0.000504402	0.00054043	0.000312249	0.000484016	0.000495821	0.000354158	0.000372296	7.20574e-05	0.000240191

## Sheet: Table S3
Table S3. OTU distribution of each group.
OUT_ID	Phylum	Class	Order	Family	Genus	Species
OTU_3710	Acidobacteria	Acidobacteriia
OTU_5309	Acidobacteria	Acidobacteriia	Solibacterales	unidentified_Solibacterales	Bryobacter
OTU_6691	Acidobacteria	Acidobacteriia	Solibacterales
OTU_2194	Acidobacteria	Holophagae
OTU_5025	Acidobacteria	Acidobacteriia	Acidobacteriales
OTU_4805	Acidobacteria	Acidobacteriia
OTU_4119	Acidobacteria	unidentified_Acidobacteria	unidentified_Acidobacteria	unidentified_Acidobacteria	unidentified_Acidobacteria	uncultivated_soil_bacterium_clone_S111
OTU_298	Acidobacteria	Acidobacteriia	Acidobacteriales
OTU_23	Acidobacteria	Acidobacteriia	Acidobacteriales
OTU_1511	Acidobacteria	unidentified_Acidobacteria	unidentified_Acidobacteria	unidentified_Acidobacteria
OTU_7	Acidobacteria	Acidobacteriia
OTU_2773	Acidobacteria	Acidobacteriia	Acidobacteriales
OTU_278	Acidobacteria	Acidobacteriia	Solibacterales	unidentified_Solibacterales	Candidatus_Solibacter
OTU_5578	Acidobacteria	Acidobacteriia	Acidobacteriales	unidentified_Acidobacteriales
OTU_1004	Acidobacteria	Acidobacteriia	Solibacterales	unidentified_Solibacterales	Bryobacter
OTU_4271	Acidobacteria
OTU_630	Acidobacteria	Acidobacteriia	Solibacterales	unidentified_Solibacterales	Bryobacter
OTU_5143	Acidobacteria	Acidobacteriia	Acidobacteriales
OTU_3590	Acidobacteria	Acidobacteriia	Acidobacteriales
OTU_492	Acidobacteria
OTU_2581	Acidobacteria	Acidobacteriia
OTU_517	Acidobacteria	Acidobacteriia	Solibacterales	unidentified_Solibacterales	Bryobacter
OTU_5456	Acidobacteria
OTU_7413	Acidobacteria	Acidobacteriia	Acidobacteriales
OTU_1477	Acidobacteria	Acidobacteriia	Solibacterales	unidentified_Solibacterales	Bryobacter
OTU_5399	Acidobacteria	Acidobacteriia	Acidobacteriales	unidentified_Acidobacteriales
OTU_516	Acidobacteria	Acidobacteriia	Solibacterales	unidentified_Solibacterales	Bryobacter
OTU_3207	Acidobacteria	Acidobacteriia	Acidobacteriales	unidentified_Acidobacteriales	Terracidiphilus
OTU_219	Acidobacteria	Acidobacteriia	Acidobacteriales	unidentified_Acidobacteriales	Occallatibacter
OTU_628	Acidobacteria	unidentified_Acidobacteria	unidentified_Acidobacteria	unidentified_Acidobacteria
OTU_5923	Acidobacteria	Acidobacteriia	Solibacterales	unidentified_Solibacterales	Bryobacter
OTU_1184	Acidobacteria	Acidobacteriia
OTU_1524	Acidobacteria	Acidobacteriia
OTU_4521	Acidobacteria	unidentified_Acidobacteria	unidentified_Acidobacteria	unidentified_Acidobacteria	unidentified_Acidobacteria	Acidobacteria_bacterium_SCN_69-37
OTU_535	Acidobacteria
OTU_2424	Acidobacteria	Acidobacteriia	Acidobacteriales
OTU_1045	Acidobacteria
OTU_1526	Acidobacteria	unidentified_Acidobacteria	unidentified_Acidobacteria	Pyrinomonadaceae
OTU_2087	Acidobacteria
OTU_3775	Acidobacteria
OTU_6370	Acidobacteria	Acidobacteriia	Solibacterales	unidentified_Solibacterales	Candidatus_Solibacter
OTU_5079	Acidobacteria	Acidobacteriia	Solibacterales	unidentified_Solibacterales	Candidatus_Solibacter
OTU_1138	Acidobacteria	Acidobacteriia	Solibacterales	unidentified_Solibacterales	Candidatus_Solibacter
OTU_3765	Acidobacteria	Acidobacteriia	Acidobacteriales
OTU_1651	Acidobacteria	unidentified_Acidobacteria	unidentified_Acidobacteria	unidentified_Acidobacteria
OTU_7433	Acidobacteria	Acidobacteriia
OTU_4400	Acidobacteria	Acidobacteriia	Solibacterales	unidentified_Solibacterales	Candidatus_Solibacter
OTU_217	Acidobacteria
OTU_168	Acidobacteria	unidentified_Acidobacteria	unidentified_Acidobacteria	Pyrinomonadaceae
OTU_354	Acidobacteria	Acidobacteriia	Acidobacteriales	unidentified_Acidobacteriales	Candidatus_Koribacter
OTU_790	Acidobacteria	Acidobacteriia	Solibacterales	unidentified_Solibacterales	Bryobacter
OTU_5806	Acidobacteria	Acidobacteriia
OTU_3723	Acidobacteria	Acidobacteriia	Acidobacteriales
OTU_6197	Acidobacteria	Acidobacteriia	Acidobacteriales	unidentified_Acidobacteriales
OTU_5902	Acidobacteria	unidentified_Acidobacteria	unidentified_Acidobacteria	Pyrinomonadaceae
OTU_105	Acidobacteria	Acidobacteriia	Acidobacteriales
OTU_648	Acidobacteria	Holophagae
OTU_1061	Acidobacteria	Acidobacteriia	Acidobacteriales	unidentified_Acidobacteriales	Candidatus_Koribacter
OTU_2519	Acidobacteria	Acidobacteriia	Acidobacteriales
OTU_1269	Acidobacteria
OTU_2374	Acidobacteria	Acidobacteriia	Solibacterales	unidentified_Solibacterales	Bryobacter
OTU_1032	Acidobacteria	Acidobacteriia	Acidobacteriales	unidentified_Acidobacteriales	Edaphobacter
OTU_86	Acidobacteria	Acidobacteriia	Acidobacteriales
OTU_1602	Acidobacteria
OTU_119	Acidobacteria	Acidobacteriia
OTU_2475	Acidobacteria	Acidobacteriia	Solibacterales	unidentified_Solibacterales	Candidatus_Solibacter
OTU_425	Acidobacteria	Acidobacteriia	Solibacterales	unidentified_Solibacterales	Bryobacter
OTU_3629	Acidobacteria
OTU_4221	Acidobacteria	Acidobacteriia
OTU_395	Acidobacteria	Acidobacteriia	Solibacterales	unidentified_Solibacterales	Candidatus_Solibacter
OTU_133	Acidobacteria	Acidobacteriia	Acidobacteriales
OTU_1953	Acidobacteria	Acidobacteriia	Solibacterales	unidentified_Solibacterales	Bryobacter
OTU_140	Acidobacteria
OTU_139	Acidobacteria	Acidobacteriia	Solibacterales	unidentified_Solibacterales	Bryobacter
OTU_6544	Acidobacteria	Acidobacteriia	Solibacterales	unidentified_Solibacterales	Candidatus_Solibacter
OTU_647	Acidobacteria	Acidobacteriia	Acidobacteriales	unidentified_Acidobacteriales	Edaphobacter
OTU_1538	Acidobacteria	Acidobacteriia	Solibacterales
OTU_66	Acidobacteria	Acidobacteriia
OTU_2963	Acidobacteria	Acidobacteriia	Solibacterales	unidentified_Solibacterales	Candidatus_Solibacter
OTU_748	Acidobacteria
OTU_3674	Acidobacteria	Acidobacteriia
OTU_243	Acidobacteria	Acidobacteriia	Acidobacteriales
OTU_290	Acidobacteria	Acidobacteriia	Acidobacteriales
OTU_2575	Acidobacteria
OTU_2923	Acidobacteria	Acidobacteriia
OTU_728	Acidobacteria	unidentified_Acidobacteria	unidentified_Acidobacteria	unidentified_Acidobacteria	unidentified_Acidobacteria	Acidobacteria_bacterium_RBG_16_70_10
OTU_3888	Acidobacteria	Acidobacteriia	Solibacterales
OTU_6293	Acidobacteria	unidentified_Acidobacteria	unidentified_Acidobacteria	unidentified_Acidobacteria	unidentified_Acidobacteria
OTU_1022	Acidobacteria	Acidobacteriia	Solibacterales	unidentified_Solibacterales	Candidatus_Solibacter
OTU_4012	Acidobacteria	Acidobacteriia	Solibacterales	unidentified_Solibacterales	Bryobacter
OTU_116	Acidobacteria	Acidobacteriia	Acidobacteriales	unidentified_Acidobacteriales
OTU_745	Acidobacteria	Acidobacteriia	Solibacterales	unidentified_Solibacterales	Bryobacter
OTU_6466	Acidobacteria	Acidobacteriia
OTU_147	Acidobacteria	Acidobacteriia	Solibacterales	unidentified_Solibacterales	Bryobacter
OTU_2859	Acidobacteria
OTU_363	Acidobacteria	Holophagae
OTU_5836	Acidobacteria	Acidobacteriia	Solibacterales	unidentified_Solibacterales	Candidatus_Solibacter
OTU_1832	Acidobacteria	Acidobacteriia	Solibacterales	unidentified_Solibacterales	Bryobacter
OTU_4103	Acidobacteria
OTU_92	Acidobacteria
OTU_3316	Acidobacteria
OTU_6730	Acidobacteria	Acidobacteriia	Acidobacteriales
OTU_1740	Acidobacteria	Acidobacteriia
OTU_2280	Acidobacteria	Holophagae	Holophagales	Holophagaceae	Holophaga
OTU_4774	Acidobacteria	Acidobacteriia	Acidobacteriales
OTU_714	Acidobacteria	Acidobacteriia
OTU_286	Acidobacteria	Acidobacteriia	Acidobacteriales	unidentified_Acidobacteriales	Occallatibacter
OTU_1727	Acidobacteria
OTU_450	Acidobacteria	Holophagae
OTU_985	Acidobacteria	Acidobacteriia	Solibacterales	unidentified_Solibacterales	Bryobacter
OTU_7073	Acidobacteria	Acidobacteriia
OTU_1475	Acidobacteria	unidentified_Acidobacteria	unidentified_Acidobacteria	unidentified_Acidobacteria	unidentified_Acidobacteria	Acidobacteria_bacterium_SCN_69-37
OTU_5281	Acidobacteria	Acidobacteriia
OTU_7429	Acidobacteria	Acidobacteriia	Acidobacteriales
OTU_946	Acidobacteria	unidentified_Acidobacteria	unidentified_Acidobacteria	unidentified_Acidobacteria	unidentified_Acidobacteria	Acidobacteria_bacterium_SCN_69-37
OTU_372	Acidobacteria	Acidobacteriia	Solibacterales	unidentified_Solibacterales	Candidatus_Solibacter
OTU_51	Acidobacteria	Acidobacteriia	Solibacterales	unidentified_Solibacterales	Candidatus_Solibacter
OTU_7591	Acidobacteria	Acidobacteriia	Acidobacteriales
OTU_856	Acidobacteria	Acidobacteriia	Acidobacteriales
OTU_148	Acidobacteria	unidentified_Acidobacteria	unidentified_Acidobacteria	Pyrinomonadaceae
OTU_7395	Acidobacteria	unidentified_Acidobacteria	unidentified_Acidobacteria	Pyrinomonadaceae
OTU_967	Acidobacteria	unidentified_Acidobacteria	unidentified_Acidobacteria	unidentified_Acidobacteria	unidentified_Acidobacteria
OTU_4243	Acidobacteria
OTU_4826	Acidobacteria
OTU_6739	Acidobacteria	Holophagae
OTU_4	Acidobacteria	Acidobacteriia
OTU_1023	Acidobacteria	Acidobacteriia	Acidobacteriales
OTU_1426	Acidobacteria
OTU_6388	Acidobacteria	Acidobacteriia	Solibacterales	unidentified_Solibacterales	Bryobacter
OTU_2629	Acidobacteria	Acidobacteriia	Solibacterales	unidentified_Solibacterales	Candidatus_Solibacter
OTU_4690	Acidobacteria
OTU_6915	Acidobacteria	unidentified_Acidobacteria	unidentified_Acidobacteria	unidentified_Acidobacteria	unidentified_Acidobacteria
OTU_3783	Acidobacteria	Acidobacteriia	Acidobacteriales
OTU_39	Acidobacteria	Acidobacteriia
OTU_338	Acidobacteria	Acidobacteriia	Acidobacteriales	unidentified_Acidobacteriales	Granulicella
OTU_178	Acidobacteria	Acidobacteriia	Acidobacteriales
OTU_6537	Acidobacteria
OTU_4252	Acidobacteria
OTU_3487	Acidobacteria	Acidobacteriia
OTU_70	Acidobacteria	Acidobacteriia
OTU_459	Acidobacteria	Acidobacteriia	Acidobacteriales
OTU_5282	Acidobacteria	Acidobacteriia	Solibacterales	unidentified_Solibacterales	Bryobacter
OTU_1624	Acidobacteria	unidentified_Acidobacteria	unidentified_Acidobacteria	unidentified_Acidobacteria	unidentified_Acidobacteria	Acidobacteria_bacterium_SCN_69-37
OTU_623	Acidobacteria	Acidobacteriia	Acidobacteriales
OTU_4669	Acidobacteria	unidentified_Acidobacteria	unidentified_Acidobacteria	Pyrinomonadaceae
OTU_2046	Acidobacteria	unidentified_Acidobacteria	unidentified_Acidobacteria	unidentified_Acidobacteria	unidentified_Acidobacteria	uncultivated_soil_bacterium_clone_S111
OTU_5233	Acidobacteria	Acidobacteriia	Solibacterales	unidentified_Solibacterales
OTU_1180	Acidobacteria	Acidobacteriia	Acidobacteriales	unidentified_Acidobacteriales	unidentified_Acidobacteriales	bacterium_Ellin326
OTU_1969	Acidobacteria	unidentified_Acidobacteria	unidentified_Acidobacteria	unidentified_Acidobacteria
OTU_1849	Acidobacteria
OTU_771	Acidobacteria	Holophagae
OTU_881	Acidobacteria	unidentified_Acidobacteria	unidentified_Acidobacteria	unidentified_Acidobacteria	unidentified_Acidobacteria	Acidobacteria_bacterium_WX184
OTU_2981	Acidobacteria
OTU_916	Acidobacteria	Acidobacteriia	Solibacterales	unidentified_Solibacterales	Bryobacter
OTU_7058	Acidobacteria	Acidobacteriia
OTU_7177	Acidobacteria	unidentified_Acidobacteria	unidentified_Acidobacteria	unidentified_Acidobacteria	Stenotrophobacter
OTU_6618	Acidobacteria	Holophagae
OTU_1291	Acidobacteria	unidentified_Acidobacteria	unidentified_Acidobacteria	unidentified_Acidobacteria	unidentified_Acidobacteria	Acidobacteria_bacterium_RBG_16_70_10
OTU_71	Acidobacteria
OTU_301	Acidobacteria	Acidobacteriia	Solibacterales	unidentified_Solibacterales	Candidatus_Solibacter
OTU_792	Acidobacteria	Acidobacteriia	Solibacterales	unidentified_Solibacterales	Bryobacter
OTU_2215	Acidobacteria	Acidobacteriia	Solibacterales	unidentified_Solibacterales	Candidatus_Solibacter
OTU_162	Acidobacteria	Acidobacteriia	Acidobacteriales	unidentified_Acidobacteriales	Candidatus_Koribacter
OTU_293	Acidobacteria	Acidobacteriia	Solibacterales	unidentified_Solibacterales	Bryobacter
OTU_2193	Acidobacteria
OTU_4707	Acidobacteria
OTU_1674	Acidobacteria
OTU_6372	Acidobacteria	Acidobacteriia	Acidobacteriales	unidentified_Acidobacteriales
OTU_96	Acidobacteria	Acidobacteriia	Solibacterales
OTU_1343	Acidobacteria	Holophagae
OTU_5612	Acidobacteria
OTU_6471	Acidobacteria
OTU_6852	Acidobacteria
OTU_5799	Acidobacteria	Acidobacteriia
OTU_1652	Acidobacteria	unidentified_Acidobacteria	unidentified_Acidobacteria	unidentified_Acidobacteria
OTU_3955	Acidobacteria	Acidobacteriia	Acidobacteriales	unidentified_Acidobacteriales	Occallatibacter
OTU_2645	Acidobacteria	Acidobacteriia	Solibacterales	unidentified_Solibacterales
OTU_394	Acidobacteria	Acidobacteriia	Solibacterales	unidentified_Solibacterales	Candidatus_Solibacter
OTU_6030	Acidobacteria	Acidobacteriia	Acidobacteriales	unidentified_Acidobacteriales	Candidatus_Koribacter
OTU_1493	Acidobacteria
OTU_4280	Acidobacteria	Acidobacteriia	Solibacterales	unidentified_Solibacterales	Bryobacter
OTU_9	Acidobacteria	Acidobacteriia	Acidobacteriales
OTU_3101	Acidobacteria	Acidobacteriia	Solibacterales	unidentified_Solibacterales	Candidatus_Solibacter
OTU_6462	Acidobacteria	Acidobacteriia	Acidobacteriales
OTU_294	Acidobacteria	Holophagae
OTU_888	Acidobacteria	Holophagae
OTU_7315	Acidobacteria
OTU_5267	Acidobacteria	Acidobacteriia	Acidobacteriales
OTU_381	Acidobacteria
OTU_138	Acidobacteria	Holophagae
OTU_906	Acidobacteria	Holophagae
OTU_2875	Acidobacteria	Acidobacteriia	Solibacterales	unidentified_Solibacterales	Bryobacter
OTU_5916	Acidobacteria	Acidobacteriia
OTU_1635	Acidobacteria
OTU_7018	Acidobacteria	Acidobacteriia	Acidobacteriales
OTU_6078	Acidobacteria
OTU_1427	Acidobacteria
OTU_1216	Acidobacteria	Acidobacteriia
OTU_4104	Acidobacteria	Acidobacteriia	Solibacterales	unidentified_Solibacterales	Candidatus_Solibacter
OTU_52	Acidobacteria	Acidobacteriia	Acidobacteriales
OTU_88	Acidobacteria	unidentified_Acidobacteria	unidentified_Acidobacteria	unidentified_Acidobacteria	unidentified_Acidobacteria	Acidobacteria_bacterium_WWH4
OTU_6142	Acidobacteria	unidentified_Acidobacteria	unidentified_Acidobacteria	Pyrinomonadaceae
OTU_6486	Acidobacteria
OTU_2641	Acidobacteria	Acidobacteriia	Solibacterales	unidentified_Solibacterales	Candidatus_Solibacter
OTU_344	Acidobacteria	Acidobacteriia	Acidobacteriales
OTU_1911	Acidobacteria	Acidobacteriia	Solibacterales
OTU_974	Acidobacteria	Acidobacteriia	Solibacterales	unidentified_Solibacterales	Candidatus_Solibacter	bacterium_Ellin7504
OTU_2263	Acidobacteria	Acidobacteriia	Solibacterales	unidentified_Solibacterales	Bryobacter
OTU_669	Acidobacteria	unidentified_Acidobacteria	unidentified_Acidobacteria	Pyrinomonadaceae
OTU_826	Acidobacteria
OTU_505	Acidobacteria	Acidobacteriia	Solibacterales	unidentified_Solibacterales	Bryobacter
OTU_1360	Acidobacteria	Acidobacteriia
OTU_927	Acidobacteria	Acidobacteriia	Solibacterales	unidentified_Solibacterales	Candidatus_Solibacter
OTU_917	Acidobacteria	unidentified_Acidobacteria	unidentified_Acidobacteria	unidentified_Acidobacteria	unidentified_Acidobacteria	Acidobacteria_bacterium_RBG_16_70_10
OTU_6770	Acidobacteria	Acidobacteriia	Solibacterales	unidentified_Solibacterales	Bryobacter
OTU_5234	Acidobacteria	Acidobacteriia	Solibacterales	unidentified_Solibacterales	Bryobacter
OTU_7574	Acidobacteria	Acidobacteriia	Solibacterales	unidentified_Solibacterales	Bryobacter
OTU_1844	Acidobacteria	Acidobacteriia	Acidobacteriales
OTU_255	Acidobacteria	Acidobacteriia	Acidobacteriales
OTU_769	Acidobacteria
OTU_342	Acidobacteria
OTU_4785	Acidobacteria	Acidobacteriia
OTU_1930	Acidobacteria	Acidobacteriia	Solibacterales	unidentified_Solibacterales	Bryobacter
OTU_4616	Acidobacteria	Acidobacteriia	Solibacterales	unidentified_Solibacterales	Bryobacter
OTU_77	Acidobacteria	Acidobacteriia	Acidobacteriales	unidentified_Acidobacteriales	Terracidiphilus
OTU_903	Acidobacteria	Acidobacteriia	Solibacterales	unidentified_Solibacterales	Candidatus_Solibacter
OTU_1851	Acidobacteria	Acidobacteriia	Solibacterales	unidentified_Solibacterales	Candidatus_Solibacter
OTU_3353	Acidobacteria	Acidobacteriia	Solibacterales	unidentified_Solibacterales	Candidatus_Solibacter
OTU_901	Acidobacteria
OTU_3789	Acidobacteria	unidentified_Acidobacteria	unidentified_Acidobacteria	unidentified_Acidobacteria
OTU_475	Acidobacteria	unidentified_Acidobacteria	unidentified_Acidobacteria	unidentified_Acidobacteria	unidentified_Acidobacteria
OTU_1015	Acidobacteria	unidentified_Acidobacteria	unidentified_Acidobacteria	unidentified_Acidobacteria	unidentified_Acidobacteria	uncultivated_soil_bacterium_clone_S111
OTU_7537	Acidobacteria
OTU_1263	Acidobacteria	Acidobacteriia	Acidobacteriales
OTU_2649	Acidobacteria
OTU_2222	Acidobacteria
OTU_134	Acidobacteria	Acidobacteriia	Acidobacteriales	unidentified_Acidobacteriales	Acidipila
OTU_2266	Acidobacteria	Acidobacteriia	Solibacterales	unidentified_Solibacterales	Bryobacter
OTU_1329	Acidobacteria	Acidobacteriia
OTU_2668	Acidobacteria
OTU_501	Acidobacteria	Acidobacteriia
OTU_172	Acidobacteria	Acidobacteriia
OTU_3574	Acidobacteria	Holophagae
OTU_4755	Acidobacteria	Acidobacteriia	Acidobacteriales
OTU_5798	Acidobacteria	Acidobacteriia	Solibacterales	unidentified_Solibacterales	Bryobacter
OTU_4848	Acidobacteria	Acidobacteriia
OTU_4549	Acidobacteria	unidentified_Acidobacteria	unidentified_Acidobacteria	unidentified_Acidobacteria	unidentified_Acidobacteria	Acidobacteria_bacterium_WX27
OTU_1646	Acidobacteria	Acidobacteriia
OTU_373	Acidobacteria
OTU_5947	Acidobacteria	Acidobacteriia
OTU_5503	Acidobacteria	Holophagae
OTU_327	Acidobacteria	Acidobacteriia	Acidobacteriales
OTU_2753	Acidobacteria	Acidobacteriia	Solibacterales
OTU_3948	Acidobacteria	Acidobacteriia	Solibacterales	unidentified_Solibacterales
OTU_5036	Acidobacteria	Acidobacteriia
OTU_497	Acidobacteria	Acidobacteriia	Solibacterales	unidentified_Solibacterales	Bryobacter
OTU_2111	Acidobacteria	unidentified_Acidobacteria	unidentified_Acidobacteria	unidentified_Acidobacteria
OTU_5476	Acidobacteria	unidentified_Acidobacteria	unidentified_Acidobacteria	unidentified_Acidobacteria	unidentified_Acidobacteria	Acidobacteria_bacterium_Ellin7246
OTU_1147	Acidobacteria	Acidobacteriia	Solibacterales	unidentified_Solibacterales	Candidatus_Solibacter
OTU_4395	Acidobacteria	Acidobacteriia	Solibacterales	unidentified_Solibacterales	Candidatus_Solibacter
OTU_5937	Acidobacteria	Holophagae
OTU_2083	Acidobacteria	Acidobacteriia	Acidobacteriales
OTU_1906	Acidobacteria	Acidobacteriia	Solibacterales	unidentified_Solibacterales	Candidatus_Solibacter
OTU_990	Acidobacteria	Acidobacteriia	Solibacterales
OTU_38	Acidobacteria	Acidobacteriia	Acidobacteriales
OTU_949	Acidobacteria	unidentified_Acidobacteria	unidentified_Acidobacteria	unidentified_Acidobacteria	unidentified_Acidobacteria	bacterium_Ellin6099
OTU_283	Acidobacteria	Acidobacteriia	Acidobacteriales
OTU_5764	Acidobacteria	Acidobacteriia	Acidobacteriales
OTU_2926	Acidobacteria	Acidobacteriia	Solibacterales	unidentified_Solibacterales	Candidatus_Solibacter
OTU_553	Acidobacteria	Acidobacteriia	Solibacterales	unidentified_Solibacterales	Bryobacter
OTU_55	Acidobacteria	Acidobacteriia	Acidobacteriales	unidentified_Acidobacteriales	Candidatus_Koribacter
OTU_6043	Acidobacteria	Acidobacteriia	Solibacterales	unidentified_Solibacterales	Candidatus_Solibacter
OTU_4011	Acidobacteria	unidentified_Acidobacteria	unidentified_Acidobacteria	unidentified_Acidobacteria	unidentified_Acidobacteria	Acidobacteria_bacterium_SCN_69-37
OTU_48	Acidobacteria	Acidobacteriia	Acidobacteriales
OTU_537	Acidobacteria	unidentified_Acidobacteria	unidentified_Acidobacteria	unidentified_Acidobacteria
OTU_7312	Acidobacteria
OTU_931	Acidobacteria	Acidobacteriia
OTU_2713	Acidobacteria	Acidobacteriia
OTU_1791	Acidobacteria	Holophagae
OTU_1385	Acidobacteria	Acidobacteriia	Solibacterales	unidentified_Solibacterales	Candidatus_Solibacter
OTU_1304	Acidobacteria	Acidobacteriia	Solibacterales	unidentified_Solibacterales	Bryobacter
OTU_7133	Acidobacteria	Acidobacteriia	Acidobacteriales
OTU_3954	Acidobacteria	Acidobacteriia
OTU_6802	Acidobacteria	Acidobacteriia
OTU_78	Acidobacteria	Acidobacteriia
OTU_6504	Acidobacteria	Acidobacteriia	Acidobacteriales	unidentified_Acidobacteriales	Terriglobus
OTU_809	Acidobacteria
OTU_149	Acidobacteria	Acidobacteriia	Solibacterales	unidentified_Solibacterales	Bryobacter
OTU_244	Acidobacteria	Acidobacteriia	Acidobacteriales
OTU_493	Acidobacteria	Acidobacteriia	Acidobacteriales
OTU_2530	Acidobacteria	Acidobacteriia	Acidobacteriales	unidentified_Acidobacteriales	unidentified_Acidobacteriales	Acidobacterium_sp_pan6
OTU_1914	Acidobacteria	Acidobacteriia	Solibacterales	unidentified_Solibacterales	Candidatus_Solibacter
OTU_897	Acidobacteria	unidentified_Acidobacteria	unidentified_Acidobacteria	unidentified_Acidobacteria	unidentified_Acidobacteria
OTU_4358	Acidobacteria	Acidobacteriia
OTU_5088	Acidobacteria	Acidobacteriia
OTU_3262	Acidobacteria	Acidobacteriia	Acidobacteriales	unidentified_Acidobacteriales	unidentified_Acidobacteriales	Acidobacteria_bacterium_WWH111
OTU_1046	Acidobacteria	Acidobacteriia
OTU_2792	Acidobacteria
OTU_2989	Acidobacteria
OTU_3570	Acidobacteria	Acidobacteriia	Acidobacteriales
OTU_68	Acidobacteria	Holophagae
OTU_79	Acidobacteria	Acidobacteriia
OTU_2094	Acidobacteria
OTU_5602	Acidobacteria
OTU_1139	Acidobacteria	unidentified_Acidobacteria	unidentified_Acidobacteria	unidentified_Acidobacteria	unidentified_Acidobacteria	Acidobacteria_bacterium_SCN_69-37
OTU_4169	Acidobacteria
OTU_1682	Acidobacteria	Acidobacteriia	Solibacterales	unidentified_Solibacterales	Bryobacter
OTU_287	Acidobacteria	Acidobacteriia	Acidobacteriales
OTU_3038	Actinobacteria	unidentified_Actinobacteria	Catenulisporales	Catenulisporaceae	Catenulispora
OTU_196	Actinobacteria	Thermoleophilia	Gaiellales	Gaiellaceae	Gaiella
OTU_201	Actinobacteria	Thermoleophilia	Solirubrobacterales
OTU_626	Actinobacteria	Acidimicrobiia
OTU_1762	Actinobacteria	unidentified_Actinobacteria	Propionibacteriales	Nocardioidaceae	Nocardioides	Kribbella_sp_enrichment_culture_clone_VanCtr42
OTU_6130	Actinobacteria	unidentified_Actinobacteria	Corynebacteriales	Nocardiaceae	Nocardia	Nocardia_vinacea
OTU_5327	Actinobacteria	unidentified_Actinobacteria
OTU_69	Actinobacteria	Thermoleophilia	Gaiellales
OTU_3531	Actinobacteria	Thermoleophilia	Gaiellales
OTU_581	Actinobacteria	unidentified_Actinobacteria	Propionibacteriales	Propionibacteriaceae	Cutibacterium	Cutibacterium_acnes
OTU_1884	Actinobacteria	unidentified_Actinobacteria	Pseudonocardiales	Pseudonocardiaceae
OTU_2147	Actinobacteria	unidentified_Actinobacteria	Frankiales	Sporichthyaceae	Sporichthya
OTU_37	Actinobacteria	unidentified_Actinobacteria	Frankiales	Acidothermaceae	Acidothermus
OTU_1699	Actinobacteria	Acidimicrobiia
OTU_1943	Actinobacteria	Thermoleophilia	Gaiellales
OTU_3460	Actinobacteria	Thermoleophilia	Gaiellales
OTU_487	Actinobacteria	Acidimicrobiia
OTU_1996	Actinobacteria	unidentified_Actinobacteria	Corynebacteriales	Nocardiaceae	Rhodococcus	Rhodococcus_erythropolis
OTU_1971	Actinobacteria	unidentified_Actinobacteria	Pseudonocardiales	Pseudonocardiaceae	Crossiella
OTU_239	Actinobacteria	Thermoleophilia	Gaiellales
OTU_2039	Actinobacteria	unidentified_Actinobacteria	Corynebacteriales	Mycobacteriaceae	Mycobacterium
OTU_4378	Actinobacteria	Acidimicrobiia
OTU_843	Actinobacteria	Acidimicrobiia
OTU_566	Actinobacteria
OTU_1152	Actinobacteria	Thermoleophilia
OTU_2204	Actinobacteria	unidentified_Actinobacteria	Micrococcales	Microbacteriaceae	Microbacterium
OTU_124	Actinobacteria	unidentified_Actinobacteria	Corynebacteriales	Mycobacteriaceae	Mycobacterium
OTU_1999	Actinobacteria	Thermoleophilia	Gaiellales
OTU_5383	Actinobacteria	unidentified_Actinobacteria	Streptomycetales	Streptomycetaceae	Streptomyces
OTU_2012	Actinobacteria	unidentified_Actinobacteria	Frankiales	Sporichthyaceae
OTU_3703	Actinobacteria	unidentified_Actinobacteria	Frankiales	Sporichthyaceae
OTU_380	Actinobacteria	unidentified_Actinobacteria	Frankiales	Frankiaceae	Jatrophihabitans
OTU_1371	Actinobacteria	Thermoleophilia	Solirubrobacterales	Solirubrobacteraceae	Conexibacter
OTU_2957	Actinobacteria	Acidimicrobiia
OTU_5958	Actinobacteria	Acidimicrobiia
OTU_2195	Actinobacteria	unidentified_Actinobacteria	unidentified_Actinobacteria	unidentified_Actinobacteria	unidentified_Actinobacteria	bacterium_rJ7
OTU_5901	Actinobacteria	Thermoleophilia	Gaiellales
OTU_471	Actinobacteria	Thermoleophilia	Gaiellales
OTU_6515	Actinobacteria	Thermoleophilia	Solirubrobacterales
OTU_510	Actinobacteria	Thermoleophilia	Gaiellales
OTU_4559	Actinobacteria	unidentified_Actinobacteria	Frankiales	Acidothermaceae	Acidothermus
OTU_6102	Actinobacteria	Acidimicrobiia
OTU_27	Actinobacteria	unidentified_Actinobacteria	Micrococcales	Intrasporangiaceae	Oryzihumus
OTU_3977	Actinobacteria	Thermoleophilia
OTU_1967	Actinobacteria	unidentified_Actinobacteria	Micrococcales	Microbacteriaceae
OTU_273	Actinobacteria	unidentified_Actinobacteria	Frankiales
OTU_4171	Actinobacteria	Coriobacteriia	Coriobacteriales
OTU_5171	Actinobacteria
OTU_1301	Actinobacteria	Thermoleophilia	Gaiellales	Gaiellaceae	Gaiella
OTU_766	Actinobacteria	unidentified_Actinobacteria	Frankiales	Acidothermaceae	Acidothermus
OTU_7411	Actinobacteria	Acidimicrobiia	unidentified_Acidimicrobiia	unidentified_Acidimicrobiia	unidentified_Acidimicrobiia	Hevea_brasiliensis_phytoplasma
OTU_3429	Actinobacteria	unidentified_Actinobacteria	Micrococcales	Dermabacteraceae	Brachybacterium	Brachybacterium_paraconglomeratum
OTU_960	Actinobacteria	unidentified_Actinobacteria	Streptosporangiales	Thermomonosporaceae
OTU_2813	Actinobacteria	unidentified_Actinobacteria	Frankiales
OTU_1335	Actinobacteria	unidentified_Actinobacteria	Micrococcales	Microbacteriaceae
OTU_357	Actinobacteria	unidentified_Actinobacteria	Corynebacteriales	Mycobacteriaceae	Mycobacterium
OTU_7579	Actinobacteria	Thermoleophilia	Solirubrobacterales
OTU_6226	Actinobacteria	Acidimicrobiia
OTU_1467	Actinobacteria	unidentified_Actinobacteria	Kineosporiales	Kineosporiaceae
OTU_1793	Actinobacteria	Thermoleophilia	Gaiellales	Gaiellaceae	Gaiella
OTU_965	Actinobacteria	Thermoleophilia	Gaiellales	unidentified_Gaiellales	unidentified_Gaiellales
OTU_329	Actinobacteria	Thermoleophilia	Gaiellales	Gaiellaceae	Gaiella
OTU_3621	Actinobacteria
OTU_1692	Actinobacteria	Acidimicrobiia	unidentified_Acidimicrobiia	unidentified_Acidimicrobiia	Ilumatobacter
OTU_698	Actinobacteria	Thermoleophilia	Gaiellales	Gaiellaceae	Gaiella
OTU_4824	Actinobacteria	unidentified_Actinobacteria	Frankiales	Acidothermaceae	Acidothermus
OTU_1449	Actinobacteria	unidentified_Actinobacteria	Corynebacteriales	Corynebacteriaceae	Lawsonella
OTU_4279	Actinobacteria
OTU_3324	Actinobacteria	Coriobacteriia	Coriobacteriales	Atopobiaceae
OTU_1638	Actinobacteria	Thermoleophilia	Gaiellales	unidentified_Gaiellales	unidentified_Gaiellales
OTU_7548	Actinobacteria	unidentified_Actinobacteria	Frankiales	Acidothermaceae	Acidothermus
OTU_1093	Actinobacteria	unidentified_Actinobacteria	Micromonosporales	Micromonosporaceae
OTU_4340	Actinobacteria	unidentified_Actinobacteria	Micrococcales	Microbacteriaceae	Leifsonia
OTU_1308	Actinobacteria	unidentified_Actinobacteria	Micrococcales	Micrococcaceae	Sinomonas	Sinomonas_atrocyanea
OTU_4791	Actinobacteria	Acidimicrobiia	unidentified_Acidimicrobiia	Iamiaceae	Iamia
OTU_724	Actinobacteria	unidentified_Actinobacteria	Micromonosporales	Micromonosporaceae
OTU_1403	Actinobacteria	unidentified_Actinobacteria	Pseudonocardiales	Pseudonocardiaceae
OTU_5107	Actinobacteria	unidentified_Actinobacteria	Frankiales	Acidothermaceae	Acidothermus
OTU_7439	Actinobacteria	unidentified_Actinobacteria	Micromonosporales	Micromonosporaceae	Actinoplanes
OTU_613	Actinobacteria	Acidimicrobiia	Acidimicrobiales	Acidimicrobiaceae
OTU_1944	Actinobacteria	unidentified_Actinobacteria	Frankiales	Frankiaceae	Jatrophihabitans
OTU_385	Actinobacteria	Thermoleophilia	Gaiellales	Gaiellaceae	Gaiella
OTU_1175	Actinobacteria	Acidimicrobiia
OTU_5219	Actinobacteria	Thermoleophilia	Solirubrobacterales	Solirubrobacteraceae	Conexibacter
OTU_1114	Actinobacteria	Thermoleophilia	Solirubrobacterales
OTU_6948	Actinobacteria	Thermoleophilia	Gaiellales
OTU_2356	Actinobacteria	unidentified_Actinobacteria	Catenulisporales	Actinospicaceae	Actinospica	bacterium_Ellin5012
OTU_54	Actinobacteria	Thermoleophilia	Gaiellales
OTU_5325	Actinobacteria	unidentified_Actinobacteria	Frankiales	Geodermatophilaceae	Geodermatophilus
OTU_700	Actinobacteria	Acidimicrobiia
OTU_1063	Actinobacteria	Thermoleophilia	Gaiellales
OTU_4721	Actinobacteria	unidentified_Actinobacteria	Propionibacteriales	Nocardioidaceae	Aeromicrobium
OTU_170	Actinobacteria	unidentified_Actinobacteria	Micrococcales	Intrasporangiaceae	Terrabacter
OTU_831	Actinobacteria	Thermoleophilia	Solirubrobacterales	Solirubrobacteraceae	Conexibacter
OTU_5438	Actinobacteria	Thermoleophilia	Gaiellales	Gaiellaceae	Gaiella
OTU_144	Actinobacteria	Thermoleophilia	Gaiellales
OTU_870	Actinobacteria	unidentified_Actinobacteria	Micrococcales	Microbacteriaceae
OTU_1894	Actinobacteria	Acidimicrobiia
OTU_834	Actinobacteria	Acidimicrobiia
OTU_2232	Actinobacteria	Acidimicrobiia	unidentified_Acidimicrobiia	unidentified_Acidimicrobiia	unidentified_Acidimicrobiia	Hevea_brasiliensis_phytoplasma
OTU_6456	Actinobacteria	Acidimicrobiia
OTU_5728	Actinobacteria	unidentified_Actinobacteria	Micromonosporales	Micromonosporaceae
OTU_2478	Actinobacteria	unidentified_Actinobacteria	Micromonosporales	Micromonosporaceae
OTU_3189	Actinobacteria	Thermoleophilia	Solirubrobacterales	Solirubrobacteraceae	Conexibacter
OTU_245	Actinobacteria	Thermoleophilia	Gaiellales	unidentified_Gaiellales	unidentified_Gaiellales	bacterium_Ellin7530
OTU_1922	Actinobacteria	Thermoleophilia	Gaiellales
OTU_952	Actinobacteria	Thermoleophilia	Solirubrobacterales	Solirubrobacteraceae	Conexibacter
OTU_2313	Actinobacteria	unidentified_Actinobacteria	Micromonosporales	Micromonosporaceae	Micromonospora
OTU_3385	Actinobacteria	unidentified_Actinobacteria	Pseudonocardiales	Pseudonocardiaceae
OTU_2823	Actinobacteria	Acidimicrobiia
OTU_6257	Actinobacteria	unidentified_Actinobacteria	Micrococcales	Micrococcaceae	Rothia
OTU_2439	Actinobacteria	Acidimicrobiia	unidentified_Acidimicrobiia	Iamiaceae	Iamia
OTU_5000	Actinobacteria	unidentified_Actinobacteria	Bifidobacteriales	Bifidobacteriaceae	Bifidobacterium
OTU_2277	Actinobacteria	Thermoleophilia	Solirubrobacterales	Solirubrobacteraceae
OTU_4983	Actinobacteria	unidentified_Actinobacteria	Frankiales
OTU_3062	Actinobacteria	Thermoleophilia	Solirubrobacterales
OTU_5663	Actinobacteria	unidentified_Actinobacteria
OTU_1586	Actinobacteria	Thermoleophilia	Gaiellales
OTU_1044	Actinobacteria	unidentified_Actinobacteria	Propionibacteriales	Nocardioidaceae	Nocardioides
OTU_400	Actinobacteria	unidentified_Actinobacteria	Frankiales	Acidothermaceae	Acidothermus
OTU_7500	Actinobacteria	unidentified_Actinobacteria	Micromonosporales	Micromonosporaceae
OTU_136	Actinobacteria	Thermoleophilia	Solirubrobacterales	Solirubrobacteraceae
OTU_1719	Actinobacteria	Thermoleophilia	Gaiellales
OTU_1268	Actinobacteria	Acidimicrobiia
OTU_4231	Actinobacteria	Acidimicrobiia
OTU_3271	Actinobacteria	Thermoleophilia	Gaiellales	Gaiellaceae	Gaiella
OTU_114	Actinobacteria	Thermoleophilia	Gaiellales	unidentified_Gaiellales	unidentified_Gaiellales	bacterium_Ellin6510
OTU_4936	Actinobacteria	unidentified_Actinobacteria	Frankiales	Acidothermaceae	Acidothermus
OTU_465	Actinobacteria	unidentified_Actinobacteria	Pseudonocardiales	Pseudonocardiaceae	Pseudonocardia
OTU_5250	Actinobacteria	Thermoleophilia	Gaiellales
OTU_941	Actinobacteria	unidentified_Actinobacteria	Propionibacteriales	Nocardioidaceae	Kribbella
OTU_1737	Actinobacteria	unidentified_Actinobacteria	Micrococcales	Micrococcaceae	Kocuria	Kocuria_palustris
OTU_3018	Actinobacteria	unidentified_Actinobacteria	Streptosporangiales	Streptosporangiaceae	Nonomuraea
OTU_6338	Actinobacteria	unidentified_Actinobacteria	Micrococcales	Intrasporangiaceae	Oryzihumus
OTU_1137	Actinobacteria	unidentified_Actinobacteria	Corynebacteriales	Nocardiaceae	Nocardia
OTU_5035	Actinobacteria	Thermoleophilia	Solirubrobacterales
OTU_7114	Actinobacteria	Thermoleophilia	Gaiellales	Gaiellaceae	Gaiella
OTU_1267	Actinobacteria	unidentified_Actinobacteria	Frankiales	Nakamurellaceae	Nakamurella
OTU_1741	Actinobacteria
OTU_7317	Actinobacteria	unidentified_Actinobacteria	Micrococcales	Microbacteriaceae	Agromyces	Agromyces_mediolanus
OTU_1262	Actinobacteria	Acidimicrobiia
OTU_828	Actinobacteria	Thermoleophilia	Solirubrobacterales	Solirubrobacteraceae	Solirubrobacter
OTU_226	Actinobacteria	unidentified_Actinobacteria	Micrococcales	Microbacteriaceae
OTU_2357	Actinobacteria	unidentified_Actinobacteria	Actinomycetales	Actinomycetaceae	Actinomyces
OTU_2181	Actinobacteria	unidentified_Actinobacteria	Corynebacteriales	Mycobacteriaceae	Mycobacterium
OTU_2249	Actinobacteria	Thermoleophilia	Solirubrobacterales
OTU_651	Actinobacteria	Acidimicrobiia
OTU_776	Actinobacteria	Acidimicrobiia
OTU_6629	Actinobacteria	Thermoleophilia	Solirubrobacterales	Solirubrobacteraceae	Conexibacter
OTU_1983	Actinobacteria	Thermoleophilia	Solirubrobacterales
OTU_6344	Actinobacteria	unidentified_Actinobacteria	Frankiales	Geodermatophilaceae	Blastococcus
OTU_1244	Actinobacteria	unidentified_Actinobacteria	Frankiales	Acidothermaceae	Acidothermus
OTU_5897	Actinobacteria	unidentified_Actinobacteria	Propionibacteriales	Nocardioidaceae	Nocardioides
OTU_5653	Actinobacteria	Acidimicrobiia
OTU_6267	Actinobacteria	Thermoleophilia	Gaiellales
OTU_5911	Actinobacteria	Thermoleophilia	Solirubrobacterales
OTU_619	Actinobacteria	unidentified_Actinobacteria	Pseudonocardiales	Pseudonocardiaceae	Amycolatopsis
OTU_918	Actinobacteria	unidentified_Actinobacteria	Micromonosporales	Micromonosporaceae	Actinoplanes
OTU_259	Actinobacteria	Thermoleophilia	Gaiellales
OTU_1594	Actinobacteria	Thermoleophilia	Gaiellales	unidentified_Gaiellales	unidentified_Gaiellales
OTU_6617	Actinobacteria	unidentified_Actinobacteria	Streptosporangiales	Thermomonosporaceae	Actinocorallia
OTU_5090	Actinobacteria	Coriobacteriia	Coriobacteriales	Eggerthellaceae	Adlercreutzia
OTU_22	Actinobacteria	unidentified_Actinobacteria	Catenulisporales	Actinospicaceae	Actinospica
OTU_6331	Actinobacteria	Thermoleophilia	Solirubrobacterales
OTU_1287	Actinobacteria	unidentified_Actinobacteria	Streptosporangiales	Thermomonosporaceae	Actinomadura
OTU_266	Actinobacteria	Thermoleophilia	Gaiellales	Gaiellaceae	Gaiella
OTU_1681	Actinobacteria	Acidimicrobiia	unidentified_Acidimicrobiia	unidentified_Acidimicrobiia	unidentified_Acidimicrobiia	bacterium_YC-LK-LKJ4
OTU_1261	Actinobacteria	Acidimicrobiia
OTU_853	Actinobacteria	unidentified_Actinobacteria	Micrococcales	Intrasporangiaceae	Oryzihumus
OTU_269	Actinobacteria	Acidimicrobiia
OTU_3770	Actinobacteria	Thermoleophilia	Gaiellales	unidentified_Gaiellales	unidentified_Gaiellales
OTU_1498	Actinobacteria	Acidimicrobiia
OTU_1192	Actinobacteria	Acidimicrobiia
OTU_7322	Actinobacteria	unidentified_Actinobacteria	Micromonosporales	Micromonosporaceae	Luedemannella
OTU_330	Actinobacteria	Thermoleophilia	Gaiellales
OTU_753	Actinobacteria	Thermoleophilia	Solirubrobacterales
OTU_414	Actinobacteria	Thermoleophilia	Solirubrobacterales	Solirubrobacteraceae	Conexibacter
OTU_461	Actinobacteria	unidentified_Actinobacteria
OTU_770	Actinobacteria	unidentified_Actinobacteria	Frankiales	Acidothermaceae	Acidothermus
OTU_2856	Actinobacteria	Acidimicrobiia
OTU_4357	Actinobacteria	unidentified_Actinobacteria	Frankiales	Acidothermaceae	Acidothermus
OTU_4317	Actinobacteria	Acidimicrobiia	unidentified_Acidimicrobiia	unidentified_Acidimicrobiia	unidentified_Acidimicrobiia	s\_\_bacterium\_enrichment\_culture\_clone\_B97
OTU_518	Actinobacteria	Thermoleophilia	Gaiellales	Gaiellaceae	Gaiella
OTU_6384	Actinobacteria	unidentified_Actinobacteria	Micrococcales	Intrasporangiaceae
OTU_2636	Actinobacteria	Thermoleophilia	Solirubrobacterales	Solirubrobacteraceae
OTU_6082	Actinobacteria	unidentified_Actinobacteria	Frankiales	Cryptosporangiaceae	Fodinicola
OTU_840	Actinobacteria	Acidimicrobiia
OTU_4895	Actinobacteria	unidentified_Actinobacteria	Pseudonocardiales	Pseudonocardiaceae	Actinomycetospora
OTU_173	Actinobacteria	Acidimicrobiia
OTU_1070	Actinobacteria	Thermoleophilia	Solirubrobacterales	Solirubrobacteraceae	Conexibacter
OTU_1260	Actinobacteria	unidentified_Actinobacteria	Catenulisporales	Catenulisporaceae	Catenulispora	Catenulispora_sp
OTU_7004	Actinobacteria	Thermoleophilia	Gaiellales
OTU_5950	Actinobacteria	Acidimicrobiia
OTU_1963	Actinobacteria	Coriobacteriia	Coriobacteriales	Eggerthellaceae	Enterorhabdus
OTU_4078	Actinobacteria	unidentified_Actinobacteria	Micromonosporales	Micromonosporaceae
OTU_271	Actinobacteria	Thermoleophilia	Solirubrobacterales
OTU_5403	Actinobacteria	Acidimicrobiia
OTU_7471	Actinobacteria	Thermoleophilia	Gaiellales
OTU_386	Actinobacteria	Thermoleophilia	Solirubrobacterales	Solirubrobacteraceae	Conexibacter
OTU_2961	Actinobacteria	Coriobacteriia	Coriobacteriales	Eggerthellaceae	Enterorhabdus
OTU_2272	Actinobacteria	Acidimicrobiia
OTU_1285	Actinobacteria	unidentified_Actinobacteria	Corynebacteriales	Nocardiaceae	Nocardia	Nocardia_niigatensis
OTU_200	Actinobacteria	unidentified_Actinobacteria	Micrococcales	Micrococcaceae
OTU_2095	Actinobacteria	Acidimicrobiia	unidentified_Acidimicrobiia	unidentified_Acidimicrobiia	unidentified_Acidimicrobiia	actinobacterium_BGR_88
OTU_2402	Actinobacteria	unidentified_Actinobacteria	Kineosporiales	Kineosporiaceae	Angustibacter
OTU_3786	Actinobacteria	unidentified_Actinobacteria	Propionibacteriales	Nocardioidaceae	Nocardioides
OTU_1379	Actinobacteria	unidentified_Actinobacteria	Micromonosporales	Micromonosporaceae	Dactylosporangium
OTU_317	Actinobacteria	unidentified_Actinobacteria	Micrococcales	Microbacteriaceae	Candidatus_Aquiluna
OTU_2897	Actinobacteria
OTU_159	Actinobacteria	Thermoleophilia	Gaiellales
OTU_191	Actinobacteria	Thermoleophilia	Solirubrobacterales	Solirubrobacteraceae	Solirubrobacter
OTU_150	Actinobacteria	Thermoleophilia	Gaiellales
OTU_262	Actinobacteria	unidentified_Actinobacteria	Streptosporangiales
OTU_6247	Actinobacteria	unidentified_Actinobacteria	Micrococcales	Bogoriellaceae	Georgenia	Georgenia_muralis
OTU_2355	Actinobacteria	unidentified_Actinobacteria	Frankiales	Frankiaceae	Frankia
OTU_1185	Actinobacteria	Thermoleophilia	Solirubrobacterales
OTU_830	Actinobacteria	Thermoleophilia	Solirubrobacterales
OTU_479	Actinobacteria	unidentified_Actinobacteria	Streptosporangiales	Streptosporangiaceae	Microbispora
OTU_846	Actinobacteria	Acidimicrobiia
OTU_192	Actinobacteria	unidentified_Actinobacteria	Streptomycetales	Streptomycetaceae
OTU_1115	Actinobacteria	Thermoleophilia	Solirubrobacterales
OTU_2098	Actinobacteria	Acidimicrobiia	unidentified_Acidimicrobiia	Iamiaceae	Iamia
OTU_1857	Actinobacteria	Acidimicrobiia
OTU_121	Actinobacteria	Thermoleophilia	Solirubrobacterales	Solirubrobacteraceae	Conexibacter
OTU_6233	Actinobacteria	Thermoleophilia	Gaiellales
OTU_4828	Actinobacteria	Acidimicrobiia
OTU_154	Actinobacteria	unidentified_Actinobacteria	Propionibacteriales	Nocardioidaceae	Nocardioides
OTU_1163	Actinobacteria	Thermoleophilia	Solirubrobacterales
OTU_2116	Actinobacteria	unidentified_Actinobacteria	Frankiales	Sporichthyaceae
OTU_1058	Actinobacteria	Acidimicrobiia
OTU_6314	Actinobacteria	Thermoleophilia	Solirubrobacterales
OTU_978	Actinobacteria
OTU_677	Actinobacteria	unidentified_Actinobacteria	Micromonosporales	Micromonosporaceae
OTU_152	Actinobacteria	unidentified_Actinobacteria	Bifidobacteriales	Bifidobacteriaceae	Bifidobacterium	Bifidobacterium_animalis
OTU_3763	Actinobacteria	unidentified_Actinobacteria	Actinomycetales	Actinomycetaceae	Actinomyces	Actinomyces_odontolyticus
OTU_499	Actinobacteria	Acidimicrobiia
OTU_212	Actinobacteria	Acidimicrobiia	unidentified_Acidimicrobiia	Iamiaceae	Iamia
OTU_2159	Actinobacteria	unidentified_Actinobacteria	Pseudonocardiales	Pseudonocardiaceae	Pseudonocardia
OTU_4490	Actinobacteria	unidentified_Actinobacteria	Frankiales
OTU_592	Actinobacteria	Thermoleophilia	Solirubrobacterales
OTU_1328	Actinobacteria	unidentified_Actinobacteria	Streptomycetales	Streptomycetaceae	Streptomyces
OTU_4247	Actinobacteria	Acidimicrobiia
OTU_165	Actinobacteria	Thermoleophilia	Gaiellales
OTU_4611	Actinobacteria	Thermoleophilia	Solirubrobacterales
OTU_543	Actinobacteria	unidentified_Actinobacteria	Corynebacteriales	Mycobacteriaceae	Mycobacterium
OTU_779	Actinobacteria	Acidimicrobiia
OTU_5593	Actinobacteria	Acidimicrobiia
OTU_2293	Actinobacteria	unidentified_Actinobacteria	Micromonosporales	Micromonosporaceae
OTU_926	Actinobacteria	unidentified_Actinobacteria	Frankiales
OTU_6062	Actinobacteria	Coriobacteriia	Coriobacteriales	Eggerthellaceae	Enterorhabdus
OTU_1298	Actinobacteria	Thermoleophilia	Gaiellales
OTU_6909	Actinobacteria	Thermoleophilia	Solirubrobacterales
OTU_6859	Actinobacteria	Acidimicrobiia
OTU_3691	Actinobacteria	Thermoleophilia	Gaiellales
OTU_6262	Actinobacteria
OTU_4087	Actinobacteria	Thermoleophilia	Gaiellales
OTU_762	Actinobacteria	Thermoleophilia	Solirubrobacterales
OTU_1878	Actinobacteria	Acidimicrobiia
OTU_2051	Actinobacteria	Acidimicrobiia
OTU_355	Actinobacteria	Acidimicrobiia
OTU_3526	Actinobacteria	Thermoleophilia	Solirubrobacterales	Solirubrobacteraceae	Conexibacter
OTU_3614	Actinobacteria	Acidimicrobiia
OTU_1689	Actinobacteria	Acidimicrobiia
OTU_1675	Actinobacteria
OTU_5216	Actinobacteria	unidentified_Actinobacteria	Propionibacteriales	Nocardioidaceae	Marmoricola
OTU_4289	Actinobacteria	unidentified_Actinobacteria	Micromonosporales	Micromonosporaceae
OTU_223	Actinobacteria	unidentified_Actinobacteria	Frankiales	Acidothermaceae	Acidothermus
OTU_2286	Actinobacteria	unidentified_Actinobacteria	Frankiales	Sporichthyaceae
OTU_6839	Actinobacteria	Acidimicrobiia
OTU_552	Actinobacteria	Acidimicrobiia
OTU_221	Actinobacteria	Thermoleophilia	Gaiellales	Gaiellaceae	Gaiella
OTU_1879	Actinobacteria	unidentified_Actinobacteria
OTU_6696	Actinobacteria	Thermoleophilia	Solirubrobacterales	Solirubrobacteraceae
OTU_1669	Actinobacteria	Acidimicrobiia
OTU_5334	Actinobacteria	Thermoleophilia	Gaiellales	Gaiellaceae	Gaiella
OTU_1033	Actinobacteria	Thermoleophilia	Solirubrobacterales
OTU_322	Actinobacteria	unidentified_Actinobacteria	Streptomycetales	Streptomycetaceae	Streptomyces
OTU_2763	Actinobacteria	Thermoleophilia	Solirubrobacterales	Solirubrobacteraceae	Solirubrobacter
OTU_2031	Actinobacteria	Thermoleophilia	Gaiellales
OTU_253	Actinobacteria	Acidimicrobiia
OTU_3352	Actinobacteria	Acidimicrobiia
OTU_2984	Actinobacteria	unidentified_Actinobacteria
OTU_2446	Actinobacteria	unidentified_Actinobacteria
OTU_2920	Actinobacteria	Thermoleophilia
OTU_5422	Actinobacteria	unidentified_Actinobacteria	Pseudonocardiales	Pseudonocardiaceae	Pseudonocardia
OTU_135	Actinobacteria	Acidimicrobiia	unidentified_Acidimicrobiia	unidentified_Acidimicrobiia	unidentified_Acidimicrobiia	actinobacterium_BGR_88
OTU_6590	Actinobacteria	Acidimicrobiia
OTU_3547	Actinobacteria	Thermoleophilia	Gaiellales
OTU_7136	Actinobacteria	unidentified_Actinobacteria	Micromonosporales	Micromonosporaceae	Hamadaea	Hamadaea_tsunoensis
OTU_467	Actinobacteria	unidentified_Actinobacteria	Propionibacteriales	Nocardioidaceae	Nocardioides
OTU_1940	Actinobacteria	unidentified_Actinobacteria	Micrococcales	Intrasporangiaceae
OTU_122	Actinobacteria	Thermoleophilia	Gaiellales
OTU_423	Actinobacteria	unidentified_Actinobacteria	Propionibacteriales	Nocardioidaceae	Nocardioides
OTU_7414	Actinobacteria	Acidimicrobiia
OTU_878	Actinobacteria	Thermoleophilia	Gaiellales
OTU_3424	Actinobacteria	unidentified_Actinobacteria	Corynebacteriales	Corynebacteriaceae	unidentified_Corynebacteriaceae
OTU_2258	Actinobacteria	Thermoleophilia	Gaiellales
OTU_3132	Actinobacteria
OTU_5840	Actinobacteria	unidentified_Actinobacteria	Frankiales
OTU_289	Actinobacteria	Thermoleophilia	Gaiellales
OTU_332	Actinobacteria	Acidimicrobiia
OTU_889	Actinobacteria	unidentified_Actinobacteria	Frankiales	Geodermatophilaceae
OTU_5162	Actinobacteria	Nitriliruptoria	Nitriliruptorales	Nitriliruptoraceae
OTU_3258	Actinobacteria	unidentified_Actinobacteria	Corynebacteriales	Corynebacteriaceae	unidentified_Corynebacteriaceae	Corynebacterium_sp_KPL1855
OTU_1835	Actinobacteria	Thermoleophilia	Gaiellales
OTU_3823	Actinobacteria	unidentified_Actinobacteria	Micrococcales	Promicromonosporaceae	Cellulosimicrobium	Cellulosimicrobium_cellulans
OTU_7569	Actinobacteria	Thermoleophilia	Gaiellales
OTU_1684	Actinobacteria	Acidimicrobiia
OTU_2227	Actinobacteria	unidentified_Actinobacteria	Micrococcales	Micrococcaceae	Rothia
OTU_3860	Actinobacteria	unidentified_Actinobacteria	Propionibacteriales	Nocardioidaceae	Nocardioides
OTU_1393	Actinobacteria	Acidimicrobiia
OTU_4610	Actinobacteria	Thermoleophilia	Gaiellales
OTU_1503	Actinobacteria	Acidimicrobiia
OTU_666	Armatimonadetes	Chthonomonadetes	Chthonomonadales
OTU_4069	Armatimonadetes	Chthonomonadetes	Chthonomonadales
OTU_4955	Armatimonadetes	Armatimonadia	Armatimonadales
OTU_2795	Armatimonadetes	Chthonomonadetes	Chthonomonadales
OTU_3388	Armatimonadetes
OTU_4457	Armatimonadetes	Armatimonadia	Armatimonadales
OTU_1546	Armatimonadetes
OTU_1397	Armatimonadetes	Fimbriimonadia	Fimbriimonadales	Fimbriimonadaceae
OTU_3086	Armatimonadetes
OTU_955	Armatimonadetes	Fimbriimonadia	Fimbriimonadales	Fimbriimonadaceae
OTU_1322	Armatimonadetes	Fimbriimonadia	Fimbriimonadales	Fimbriimonadaceae
OTU_5096	Armatimonadetes	Chthonomonadetes	Chthonomonadales
OTU_5317	Armatimonadetes
OTU_4781	Armatimonadetes	Chthonomonadetes	Chthonomonadales	Chthonomonadaceae	Chthonomonas
OTU_7544	Armatimonadetes	Armatimonadia	Armatimonadales
OTU_6703	Armatimonadetes	Fimbriimonadia	Fimbriimonadales	Fimbriimonadaceae
OTU_2392	Armatimonadetes
OTU_6413	Armatimonadetes	Fimbriimonadia	Fimbriimonadales	Fimbriimonadaceae
OTU_4117	Armatimonadetes	Chthonomonadetes	Chthonomonadales	Chthonomonadaceae	Chthonomonas
OTU_2977	Armatimonadetes	Chthonomonadetes	Chthonomonadales
OTU_1806	Armatimonadetes	Chthonomonadetes	Chthonomonadales	Chthonomonadaceae	Chthonomonas
OTU_2864	Armatimonadetes	Fimbriimonadia	Fimbriimonadales	Fimbriimonadaceae
OTU_1796	Armatimonadetes
OTU_5936	Armatimonadetes
OTU_5495	Armatimonadetes	Fimbriimonadia	Fimbriimonadales	Fimbriimonadaceae
OTU_3059	Armatimonadetes	Fimbriimonadia	Fimbriimonadales	Fimbriimonadaceae
OTU_2271	Armatimonadetes	Armatimonadia	Armatimonadales
OTU_3609	Armatimonadetes	Chthonomonadetes	Chthonomonadales	Chthonomonadaceae	Chthonomonas
OTU_3226	Armatimonadetes	Chthonomonadetes	Chthonomonadales
OTU_1780	Armatimonadetes	Chthonomonadetes	Chthonomonadales
OTU_6018	Armatimonadetes	Armatimonadia	Armatimonadales
OTU_2679	Armatimonadetes	Chthonomonadetes	Chthonomonadales	Chthonomonadaceae	Chthonomonas
OTU_7581	Armatimonadetes	Armatimonadia	Armatimonadales
OTU_1818	Armatimonadetes
OTU_2689	Armatimonadetes
OTU_6341	Bacteroidetes	Bacteroidia	Bacteroidales	Tannerellaceae	Parabacteroides	Parabacteroides_merdae
OTU_180	Bacteroidetes	Bacteroidia	Bacteroidales	Muribaculaceae
OTU_4500	Bacteroidetes	Ignavibacteria
OTU_296	Bacteroidetes	Bacteroidia	Chitinophagales	Chitinophagaceae
OTU_4108	Bacteroidetes	Bacteroidia	Chitinophagales	Chitinophagaceae
OTU_2436	Bacteroidetes	Bacteroidia	Bacteroidales	Prevotellaceae
OTU_7532	Bacteroidetes	Bacteroidia	Bacteroidales	Prevotellaceae	Alloprevotella
OTU_1696	Bacteroidetes	Bacteroidia	Bacteroidales	Muribaculaceae
OTU_3409	Bacteroidetes	Bacteroidia	Flavobacteriales	Flavobacteriaceae
OTU_2928	Bacteroidetes	Bacteroidia	Bacteroidales	Rikenellaceae
OTU_2580	Bacteroidetes	Bacteroidia	Bacteroidales	Muribaculaceae
OTU_1434	Bacteroidetes	Bacteroidia	Sphingobacteriales
OTU_2467	Bacteroidetes	Bacteroidia	Chitinophagales	Chitinophagaceae
OTU_5742	Bacteroidetes	Bacteroidia	Chitinophagales	Chitinophagaceae	Flaviaesturariibacter	Flaviaesturariibacter_sp_HY03
OTU_3591	Bacteroidetes	Bacteroidia	Chitinophagales
OTU_842	Bacteroidetes	Bacteroidia	Chitinophagales	Saprospiraceae
OTU_2333	Bacteroidetes	Bacteroidia	Bacteroidales	Barnesiellaceae
OTU_713	Bacteroidetes	Bacteroidia	Sphingobacteriales	Sphingobacteriaceae	Mucilaginibacter
OTU_4100	Bacteroidetes	Bacteroidia	Sphingobacteriales
OTU_295	Bacteroidetes	Bacteroidia	Bacteroidales	Rikenellaceae	unidentified_Rikenellaceae
OTU_4332	Bacteroidetes	Bacteroidia	Chitinophagales	Chitinophagaceae
OTU_3371	Bacteroidetes	Bacteroidia	Bacteroidales	Muribaculaceae
OTU_3023	Bacteroidetes	Chlorobia	Chlorobiales	Chlorobiaceae	Chlorobium
OTU_610	Bacteroidetes	Bacteroidia	Sphingobacteriales
OTU_1165	Bacteroidetes	Bacteroidia	Chitinophagales	Chitinophagaceae
OTU_3492	Bacteroidetes	Bacteroidia	Sphingobacteriales
OTU_1435	Bacteroidetes	Bacteroidia	Bacteroidales	Bacteroidaceae	Bacteroides
OTU_629	Bacteroidetes	Bacteroidia
OTU_3477	Bacteroidetes	Bacteroidia	Bacteroidales	Muribaculaceae
OTU_4081	Bacteroidetes	Bacteroidia	Chitinophagales	Chitinophagaceae
OTU_1105	Bacteroidetes	Bacteroidia	Chitinophagales	Chitinophagaceae	Flavisolibacter
OTU_282	Bacteroidetes	Bacteroidia	Bacteroidales	Bacteroidaceae	Bacteroides
OTU_4037	Bacteroidetes	Bacteroidia	Chitinophagales	Chitinophagaceae
OTU_5825	Bacteroidetes	Bacteroidia	Bacteroidales	Prevotellaceae
OTU_1659	Bacteroidetes	Bacteroidia	Bacteroidales	Muribaculaceae
OTU_686	Bacteroidetes	Ignavibacteria
OTU_584	Bacteroidetes	Bacteroidia	Bacteroidales	Muribaculaceae
OTU_304	Bacteroidetes	Bacteroidia	Chitinophagales	Chitinophagaceae	Flavitalea
OTU_2497	Bacteroidetes	Bacteroidia	Chitinophagales	Chitinophagaceae
OTU_7388	Bacteroidetes	Bacteroidia	Cytophagales	Spirosomaceae	Emticicia
OTU_822	Bacteroidetes	Bacteroidia	Chitinophagales	Chitinophagaceae	unidentified_Chitinophagaceae
OTU_977	Bacteroidetes	Bacteroidia	Bacteroidales	unidentified_Bacteroidales	Proteiniphilum
OTU_4054	Bacteroidetes	Bacteroidia	Bacteroidales	Tannerellaceae	Parabacteroides
OTU_2676	Bacteroidetes	Ignavibacteria	unidentified_Ignavibacteria	unidentified_Ignavibacteria	unidentified_Ignavibacteria	Candidatus_Kapabacteria_sp_59-99
OTU_6726	Bacteroidetes	Bacteroidia	Chitinophagales	Chitinophagaceae
OTU_6154	Bacteroidetes	Ignavibacteria
OTU_3011	Bacteroidetes	Bacteroidia	Chitinophagales
OTU_810	Bacteroidetes	Bacteroidia	Chitinophagales	Chitinophagaceae	Parafilimonas
OTU_576	Bacteroidetes	Bacteroidia	Bacteroidales	Bacteroidaceae	Bacteroides	Bacteroides_coprocola
OTU_1433	Bacteroidetes	Bacteroidia	Bacteroidales	Rikenellaceae	Alistipes	Alistipes_sp_CHKCI003
OTU_1170	Bacteroidetes	Bacteroidia	Bacteroidales	Rikenellaceae	Alistipes
OTU_707	Bacteroidetes	Bacteroidia	Chitinophagales	Chitinophagaceae	Ferruginibacter
OTU_356	Bacteroidetes	Bacteroidia	Chitinophagales	Chitinophagaceae
OTU_663	Bacteroidetes	Bacteroidia	Bacteroidales	Bacteroidaceae	Bacteroides
OTU_4070	Bacteroidetes	Bacteroidia	Cytophagales	Microscillaceae
OTU_2244	Bacteroidetes	Bacteroidia	Flavobacteriales	Flavobacteriaceae	Flavobacterium
OTU_1924	Bacteroidetes	Bacteroidia	Cytophagales	Spirosomaceae
OTU_110	Bacteroidetes	Bacteroidia	Chitinophagales	Chitinophagaceae
OTU_472	Bacteroidetes	Bacteroidia	Sphingobacteriales
OTU_3196	Bacteroidetes	Bacteroidia	Cytophagales	Microscillaceae	Ohtaekwangia
OTU_6431	Bacteroidetes	Bacteroidia	Bacteroidales	Porphyromonadaceae	Porphyromonas	Porphyromonas_endodontalis
OTU_1798	Bacteroidetes	Bacteroidia	Cytophagales	Cytophagaceae	Cytophaga	Hypsibius_dujardini
OTU_250	Bacteroidetes	Bacteroidia	Bacteroidales	Muribaculaceae
OTU_5596	Bacteroidetes	Bacteroidia	Flavobacteriales	unidentified_Flavobacteriales	Cloacibacterium
OTU_189	Bacteroidetes	Bacteroidia	Bacteroidales	Rikenellaceae
OTU_667	Bacteroidetes	Bacteroidia	Bacteroidales	Muribaculaceae
OTU_1367	Bacteroidetes	Bacteroidia	Sphingobacteriales
OTU_565	Bacteroidetes	Bacteroidia	Bacteroidales	Rikenellaceae	Rikenella
OTU_476	Bacteroidetes	Ignavibacteria
OTU_2949	Bacteroidetes	Bacteroidia	Chitinophagales
OTU_2103	Bacteroidetes	Bacteroidia	Chitinophagales	Chitinophagaceae	Flavisolibacter
OTU_1000	Bacteroidetes	Bacteroidia	Sphingobacteriales	Sphingobacteriaceae	Mucilaginibacter
OTU_5342	Bacteroidetes	Bacteroidia	Bacteroidales	Muribaculaceae
OTU_2368	Bacteroidetes	Bacteroidia	Chitinophagales	Chitinophagaceae	Ferruginibacter
OTU_6628	Bacteroidetes	Bacteroidia	Bacteroidales	Bacteroidaceae	Bacteroides	Bacteroides_caccae
OTU_466	Bacteroidetes	Bacteroidia	Cytophagales	Cyclobacteriaceae	Algoriphagus
OTU_3736	Bacteroidetes	Bacteroidia	Bacteroidales	Bacteroidaceae	Bacteroides	Bacteroides_luti
OTU_1528	Bacteroidetes	Bacteroidia	Cytophagales	Microscillaceae
OTU_5345	Bacteroidetes	Bacteroidia	Chitinophagales	Chitinophagaceae
OTU_507	Bacteroidetes	Bacteroidia	Chitinophagales	Chitinophagaceae	Flavisolibacter	Flavisolibacter_ginsengisoli
OTU_719	Bacteroidetes	Bacteroidia	Bacteroidales	Muribaculaceae
OTU_2134	Bacteroidetes	Bacteroidia	Chitinophagales	Chitinophagaceae
OTU_7518	Bacteroidetes	Bacteroidia	Chitinophagales	Chitinophagaceae
OTU_415	Bacteroidetes	Ignavibacteria
OTU_6741	Bacteroidetes	Bacteroidia	Chitinophagales	Saprospiraceae
OTU_712	Bacteroidetes	Bacteroidia	Sphingobacteriales
OTU_26	Bacteroidetes	Bacteroidia	Bacteroidales	Muribaculaceae
OTU_1617	Bacteroidetes	Bacteroidia	Bacteroidales	unidentified_Bacteroidales	Petrimonas
OTU_2936	Bacteroidetes	Bacteroidia	Flavobacteriales	Flavobacteriaceae
OTU_1151	Bacteroidetes	Bacteroidia	Chitinophagales	Chitinophagaceae
OTU_5610	Bacteroidetes	Bacteroidia	Bacteroidales	Prevotellaceae	unidentified_Prevotellaceae
OTU_729	Bacteroidetes	Bacteroidia	Chitinophagales
OTU_3217	Bacteroidetes	Bacteroidia	Sphingobacteriales
OTU_225	Bacteroidetes	Bacteroidia	Bacteroidales	Prevotellaceae	unidentified_Prevotellaceae	Prevotella_copri
OTU_4704	Bacteroidetes	Bacteroidia	Sphingobacteriales
OTU_1210	Bacteroidetes	Bacteroidia	Cytophagales	Microscillaceae
OTU_4947	Bacteroidetes	Bacteroidia	Chitinophagales	Chitinophagaceae	Dinghuibacter
OTU_1345	Bacteroidetes	Bacteroidia	Cytophagales	Microscillaceae
OTU_755	Bacteroidetes	Bacteroidia	Bacteroidales	Marinifilaceae	Odoribacter
OTU_1870	Bacteroidetes	Bacteroidia	Sphingobacteriales
OTU_321	Bacteroidetes	Bacteroidia	Bacteroidales	Tannerellaceae	Parabacteroides
OTU_1687	Bacteroidetes	Bacteroidia	Bacteroidales	Muribaculaceae
OTU_683	Bacteroidetes	Bacteroidia	Bacteroidales	Prevotellaceae	Alloprevotella
OTU_3603	Bacteroidetes	Bacteroidia	Bacteroidales	Prevotellaceae	unidentified_Prevotellaceae	Alloprevotella_sp_feline_oral_taxon_309
OTU_2184	Bacteroidetes	Bacteroidia	Chitinophagales	Chitinophagaceae	Terrimonas
OTU_2894	Bacteroidetes	Bacteroidia	Bacteroidales	Muribaculaceae
OTU_280	Bacteroidetes	Bacteroidia	Sphingobacteriales
OTU_7406	Bacteroidetes	Bacteroidia	Chitinophagales	Chitinophagaceae	Niastella
OTU_206	Bacteroidetes	Bacteroidia	Bacteroidales	Rikenellaceae	Alistipes
OTU_3910	Bacteroidetes	Bacteroidia	Sphingobacteriales
OTU_4986	Bacteroidetes	Bacteroidia	Chitinophagales	Chitinophagaceae	Flavisolibacter
OTU_2562	Bacteroidetes	Bacteroidia	Sphingobacteriales	Sphingobacteriaceae	Pedobacter	Pedobacter_panaciterrae
OTU_1017	Bacteroidetes	Bacteroidia	Chitinophagales	Chitinophagaceae	unidentified_Chitinophagaceae	bacterium
OTU_341	Bacteroidetes	Bacteroidia	Bacteroidales	Prolixibacteraceae
OTU_5863	Bacteroidetes	Bacteroidia
OTU_61	Bacteroidetes	Bacteroidia	Chitinophagales	Chitinophagaceae
OTU_5963	Bacteroidetes	Bacteroidia	Sphingobacteriales
OTU_2401	Bacteroidetes	Bacteroidia	Chitinophagales	Chitinophagaceae
OTU_62	Bacteroidetes	Bacteroidia	Chitinophagales	Chitinophagaceae
OTU_3510	Bacteroidetes	Bacteroidia	Bacteroidales	Bacteroidaceae	Bacteroides
OTU_7495	Bacteroidetes	Bacteroidia	Bacteroidales
OTU_1266	Bacteroidetes	Bacteroidia	Chitinophagales	Chitinophagaceae
OTU_7009	Bacteroidetes	Bacteroidia	Chitinophagales	Chitinophagaceae	unidentified_Chitinophagaceae	Sphingobacteriales_bacterium_UTBCD1
OTU_923	Bacteroidetes	Bacteroidia	Sphingobacteriales
OTU_1474	Bacteroidetes	Bacteroidia	Chitinophagales	Chitinophagaceae	Heliimonas
OTU_1480	Bacteroidetes	Bacteroidia	Sphingobacteriales
OTU_2885	Bacteroidetes	Bacteroidia	Bacteroidales	Barnesiellaceae	Barnesiella
OTU_5133	Bacteroidetes	Bacteroidia	Bacteroidales	Bacteroidaceae	Bacteroides	Bacteroides_massiliensis
OTU_3169	Bacteroidetes	Bacteroidia	Sphingobacteriales
OTU_2788	Bacteroidetes	Ignavibacteria
OTU_2397	Bacteroidetes	Bacteroidia	Bacteroidales	Porphyromonadaceae	Porphyromonas
OTU_1420	Bacteroidetes	Bacteroidia	Flavobacteriales	Flavobacteriaceae
OTU_2128	Bacteroidetes	Bacteroidia	Bacteroidales	Muribaculaceae
OTU_1073	Bacteroidetes	Bacteroidia	Bacteroidales	Muribaculaceae
OTU_1706	Bacteroidetes	Ignavibacteria
OTU_1636	Bacteroidetes	Bacteroidia	Chitinophagales
OTU_3199	Bacteroidetes	Bacteroidia	Bacteroidales	Muribaculaceae
OTU_6828	Bacteroidetes	Bacteroidia	Chitinophagales	Chitinophagaceae
OTU_3522	Bacteroidetes	Bacteroidia	Chitinophagales
OTU_2860	Bacteroidetes	Bacteroidia	Bacteroidales	Bacteroidaceae	Bacteroides
OTU_2853	Bacteroidetes	Bacteroidia	Bacteroidales	Prevotellaceae	unidentified_Prevotellaceae	Prevotella_salivae
OTU_1622	Bacteroidetes	Bacteroidia	Bacteroidales	unidentified_Bacteroidales	Proteiniphilum
OTU_2376	Bacteroidetes	Bacteroidia	Chitinophagales
OTU_288	Bacteroidetes	Bacteroidia	Bacteroidales	Muribaculaceae
OTU_2945	Bacteroidetes	Bacteroidia	Bacteroidales	Muribaculaceae
OTU_3400	Bacteroidetes	Bacteroidia	Flavobacteriales	Crocinitomicaceae	Fluviicola
OTU_670	Bacteroidetes	Bacteroidia	Bacteroidales	Bacteroidaceae	Bacteroides	Bacteroides_uniformis
OTU_18	Bacteroidetes	Bacteroidia	Chitinophagales	Chitinophagaceae
OTU_205	Bacteroidetes	Bacteroidia	Bacteroidales	Muribaculaceae
OTU_3507	Bacteroidetes	Bacteroidia	Bacteroidales	Prolixibacteraceae
OTU_6835	Bacteroidetes	Bacteroidia	Sphingobacteriales
OTU_839	Bacteroidetes	Bacteroidia	Chitinophagales	Chitinophagaceae
OTU_4987	Bacteroidetes	Bacteroidia	Bacteroidales	Marinifilaceae	Butyricimonas
OTU_693	Bacteroidetes	Bacteroidia	Bacteroidales	Bacteroidaceae	Bacteroides	Bacteroides_coprophilus
OTU_1905	Bacteroidetes	Bacteroidia	Flavobacteriales	Cryomorphaceae
OTU_1279	Bacteroidetes	Bacteroidia	Chitinophagales	Chitinophagaceae	Sediminibacterium
OTU_706	Bacteroidetes	Ignavibacteria	unidentified_Ignavibacteria	unidentified_Ignavibacteria	unidentified_Ignavibacteria	Chlorobi_bacterium_OLB5
OTU_6648	Bacteroidetes	Bacteroidia	Chitinophagales	Chitinophagaceae
OTU_323	Bacteroidetes	Bacteroidia	Bacteroidales	Rikenellaceae	Alistipes
OTU_3434	Bacteroidetes	Bacteroidia	Cytophagales	Microscillaceae	Ohtaekwangia	Globodera_pallida
OTU_3734	Bacteroidetes	Bacteroidia	Flavobacteriales	Cryomorphaceae
OTU_3034	Bacteroidetes	Bacteroidia	Bacteroidales	Marinifilaceae	Odoribacter
OTU_214	Bacteroidetes	Bacteroidia	Bacteroidales	Muribaculaceae
OTU_2653	Bacteroidetes	Bacteroidia	Chitinophagales	Chitinophagaceae	Niastella
OTU_100	Bacteroidetes	Bacteroidia	Chitinophagales	Chitinophagaceae
OTU_4155	Bacteroidetes	Bacteroidia	Chitinophagales	Chitinophagaceae	Taibaiella
OTU_621	Bacteroidetes	Bacteroidia	Bacteroidales	Tannerellaceae	Macellibacteroides
OTU_2117	Bacteroidetes	Bacteroidia	Bacteroidales	Bacteroidaceae	Bacteroides	Bacteroides_graminisolvens
OTU_5532	Bacteroidetes	Bacteroidia	Cytophagales	Microscillaceae
OTU_1595	Bacteroidetes	Bacteroidia	Chitinophagales	Chitinophagaceae
OTU_5400	Bacteroidetes	Bacteroidia	Chitinophagales	Chitinophagaceae	Chitinophaga
OTU_7329	Bacteroidetes	Bacteroidia	Bacteroidales	Muribaculaceae
OTU_1925	Bacteroidetes	Bacteroidia	Sphingobacteriales
OTU_453	Bacteroidetes	Ignavibacteria
OTU_1399	Bacteroidetes	Bacteroidia	Bacteroidales	Tannerellaceae	Parabacteroides
OTU_618	Bacteroidetes	Ignavibacteria
OTU_4242	Bacteroidetes	Bacteroidia	Flavobacteriales
OTU_2178	Bacteroidetes	Bacteroidia	Chitinophagales	Chitinophagaceae	Filimonas	Noviherbaspirillum_sp
OTU_6371	Bacteroidetes	Bacteroidia	Bacteroidales	Muribaculaceae
OTU_1587	Bacteroidetes	Bacteroidia	Chitinophagales	Chitinophagaceae	Terrimonas
OTU_5148	Bacteroidetes	Bacteroidia	Flavobacteriales	unidentified_Flavobacteriales	Chryseobacterium	Chryseobacterium_indologenes
OTU_1303	Bacteroidetes	Bacteroidia	Bacteroidales	Muribaculaceae
OTU_1609	Bacteroidetes	Bacteroidia	Sphingobacteriales
OTU_3426	Bacteroidetes	Bacteroidia	Bacteroidales	Barnesiellaceae	Barnesiella
OTU_4130	Bacteroidetes	Bacteroidia	Sphingobacteriales	Sphingobacteriaceae	Mucilaginibacter
OTU_819	Bacteroidetes	Bacteroidia	Chitinophagales	Chitinophagaceae	Niastella
OTU_4771	Bacteroidetes	Bacteroidia	Flavobacteriales
OTU_246	Bacteroidetes	Bacteroidia	Flavobacteriales	Flavobacteriaceae	Flavobacterium
OTU_125	Bacteroidetes	Bacteroidia	Bacteroidales	Rikenellaceae	Alistipes
OTU_502	Bacteroidetes	Bacteroidia	Chitinophagales	Chitinophagaceae	Arachidicoccus
OTU_777	Bacteroidetes	Bacteroidia	Sphingobacteriales
OTU_615	Bacteroidetes	Bacteroidia	Chitinophagales	Chitinophagaceae
OTU_7463	Bacteroidetes	Bacteroidia	Bacteroidales
OTU_1466	Bacteroidetes	Bacteroidia	Sphingobacteriales
OTU_2020	Bacteroidetes	Bacteroidia	Bacteroidales	Muribaculaceae
OTU_500	Bacteroidetes	Bacteroidia	Bacteroidales
OTU_3865	Bacteroidetes	Ignavibacteria
OTU_1718	Bacteroidetes	Bacteroidia	Chitinophagales	Chitinophagaceae
OTU_3701	Bacteroidetes	Bacteroidia	Chitinophagales	Chitinophagaceae	Flavihumibacter
OTU_1615	Bacteroidetes	Bacteroidia	Chitinophagales	Chitinophagaceae
OTU_2627	Bacteroidetes	Bacteroidia	Chitinophagales
OTU_7084	Bacteroidetes	Bacteroidia	Bacteroidales	Prevotellaceae	Alloprevotella
OTU_1989	Bacteroidetes	Bacteroidia	Chitinophagales	Chitinophagaceae
OTU_3488	Bacteroidetes	Bacteroidia	Sphingobacteriales
OTU_539	Bacteroidetes	Ignavibacteria
OTU_229	Bacteroidetes	Bacteroidia	Bacteroidales	Muribaculaceae
OTU_2658	Bacteroidetes	Bacteroidia	Bacteroidales	Paludibacteraceae	Paludibacter
OTU_1745	Bacteroidetes	Bacteroidia	Cytophagales	Microscillaceae
OTU_3867	Bacteroidetes	Bacteroidia	Chitinophagales	Chitinophagaceae	Flavisolibacter
OTU_4286	Bacteroidetes	Bacteroidia	Bacteroidales	Prevotellaceae	unidentified_Prevotellaceae
OTU_384	Bacteroidetes	Bacteroidia	Bacteroidales	Rikenellaceae	Alistipes
OTU_3556	Bacteroidetes	Bacteroidia	Bacteroidales	Muribaculaceae
OTU_2623	Bacteroidetes	Bacteroidia	Chitinophagales	Chitinophagaceae
OTU_2544	Bacteroidetes	Bacteroidia	Chitinophagales	Chitinophagaceae
OTU_3067	Bacteroidetes	Bacteroidia	Bacteroidales	Rikenellaceae	Alistipes
OTU_3747	Bacteroidetes	Bacteroidia	Sphingobacteriales
OTU_33	Bacteroidetes	Bacteroidia	Bacteroidales	Muribaculaceae
OTU_7510	Bacteroidetes	Bacteroidia	Flavobacteriales	Flavobacteriaceae
OTU_1478	Bacteroidetes	Bacteroidia	Bacteroidales	Rikenellaceae	unidentified_Rikenellaceae	Bacteroidales_bacterium_CF
OTU_2217	Bacteroidetes	Bacteroidia	Chitinophagales	Chitinophagaceae	Chitinophaga
OTU_2185	Bacteroidetes	Bacteroidia	Flavobacteriales	Crocinitomicaceae	Fluviicola
OTU_2040	Bacteroidetes	Bacteroidia	Sphingobacteriales
OTU_5524	Bacteroidetes	Bacteroidia	Chitinophagales	Chitinophagaceae	Flavisolibacter
OTU_5324	Bacteroidetes	Bacteroidia	Cytophagales	Spirosomaceae	Dyadobacter
OTU_1019	Bacteroidetes	Bacteroidia	Bacteroidales	Muribaculaceae
OTU_1667	Bacteroidetes	Bacteroidia	Cytophagales	Microscillaceae	Chryseolinea
OTU_7509	Bacteroidetes	Bacteroidia	Sphingobacteriales
OTU_2231	Bacteroidetes	Bacteroidia	Cytophagales	Cytophagaceae	Cytophaga
OTU_1009	Bacteroidetes	Bacteroidia	Cytophagales	Microscillaceae
OTU_1553	Bacteroidetes	Bacteroidia	Chitinophagales	Chitinophagaceae	Niastella
OTU_258	Bacteroidetes	Ignavibacteria	unidentified_Ignavibacteria	unidentified_Ignavibacteria	unidentified_Ignavibacteria
OTU_1218	Bacteroidetes	Bacteroidia	Cytophagales	Microscillaceae
OTU_1250	Bacteroidetes
OTU_4768	Bacteroidetes	Ignavibacteria
OTU_3325	Bacteroidetes	Bacteroidia	Sphingobacteriales
OTU_2320	Bacteroidetes	Bacteroidia	Bacteroidales
OTU_4807	Bacteroidetes	Bacteroidia	Cytophagales	Microscillaceae
OTU_4842	Bacteroidetes	Bacteroidia	Chitinophagales	Chitinophagaceae	Parafilimonas
OTU_2191	Bacteroidetes	Bacteroidia	Cytophagales	Cytophagaceae	Sporocytophaga
OTU_3764	Bacteroidetes	Bacteroidia	Bacteroidales	Porphyromonadaceae	Porphyromonas	Porphyromonas_gingivalis
OTU_4904	Bacteroidetes	Ignavibacteria
OTU_3782	Bacteroidetes	Bacteroidia	Chitinophagales	Chitinophagaceae	Ferruginibacter
OTU_1270	Bacteroidetes	Bacteroidia	Sphingobacteriales	unidentified_Sphingobacteriales	unidentified_Sphingobacteriales	bacterium_enrichment_culture_clone_auto79_4W
OTU_3732	Bacteroidetes	Bacteroidia
OTU_6182	Bacteroidetes	Bacteroidia	Chitinophagales	Chitinophagaceae
OTU_5329	Bacteroidetes	Bacteroidia
OTU_1518	Bacteroidetes	Bacteroidia	Cytophagales	Microscillaceae	Ohtaekwangia
OTU_905	Bacteroidetes	Bacteroidia	Chitinophagales
OTU_526	Bacteroidetes	Bacteroidia	Chitinophagales	Chitinophagaceae
OTU_103	Bacteroidetes	Bacteroidia	Chitinophagales	Chitinophagaceae
OTU_7539	Bacteroidetes	Bacteroidia	Bacteroidales	Muribaculaceae
OTU_534	Bacteroidetes	Bacteroidia	Chitinophagales	Chitinophagaceae
OTU_1198	Bacteroidetes	Bacteroidia	Bacteroidales	Rikenellaceae	Millionella	Millionella_massiliensis
OTU_711	Bacteroidetes	Bacteroidia	Bacteroidales	Bacteroidaceae	Bacteroides	Bacteroides_plebeius
OTU_2520	Bacteroidetes	Bacteroidia	Sphingobacteriales
OTU_1076	Bacteroidetes	Bacteroidia	Sphingobacteriales	Sphingobacteriaceae
OTU_7175	Bacteroidetes	Bacteroidia	Chitinophagales	Chitinophagaceae	Niastella
OTU_4097	Bacteroidetes	Bacteroidia	Bacteroidales	unidentified_Bacteroidales	Fermentimonas
OTU_4901	Bacteroidetes	Bacteroidia	Sphingobacteriales	Sphingobacteriaceae	Sphingobacterium
OTU_230	Bacteroidetes	Bacteroidia	Bacteroidales	Bacteroidaceae	Bacteroides	Bacteroides_acidifaciens
OTU_1507	Bacteroidetes	Bacteroidia	Chitinophagales	Chitinophagaceae
OTU_224	Bacteroidetes	Bacteroidia	Bacteroidales	Muribaculaceae
OTU_2835	Bacteroidetes	Bacteroidia	Bacteroidales	Prevotellaceae	Prevotella	Prevotella_intermedia
OTU_1459	Bacteroidetes	Ignavibacteria
OTU_35	Bacteroidetes	Bacteroidia	Bacteroidales	Muribaculaceae
OTU_3259	Bacteroidetes	Bacteroidia	Flavobacteriales	Flavobacteriaceae	Flavobacterium
OTU_6488	Bacteroidetes	Bacteroidia	Chitinophagales	Chitinophagaceae	Parafilimonas
OTU_284	Bacteroidetes	Bacteroidia	Bacteroidales	Barnesiellaceae	Barnesiella
OTU_7085	Bacteroidetes	Ignavibacteria	unidentified_Ignavibacteria	unidentified_Ignavibacteria	unidentified_Ignavibacteria
OTU_281	Bacteroidetes	Bacteroidia	Chitinophagales	Chitinophagaceae	Terrimonas
OTU_176	Bacteroidetes	Bacteroidia	Bacteroidales	Muribaculaceae
OTU_862	Bacteroidetes	Bacteroidia	Bacteroidales	Barnesiellaceae	Coprobacter
OTU_3518	Bacteroidetes	Bacteroidia	Sphingobacteriales
OTU_4288	Bacteroidetes	Bacteroidia	Bacteroidales	Rikenellaceae	Alistipes	Alistipes_obesi
OTU_680	Bacteroidetes	Bacteroidia	Cytophagales	Hymenobacteraceae	Adhaeribacter
OTU_7543	Bacteroidetes
OTU_5621	Bacteroidetes	Bacteroidia	Chitinophagales	Chitinophagaceae	Terrimonas
OTU_6186	Bacteroidetes	Bacteroidia	Chitinophagales	Chitinophagaceae
OTU_772	Bacteroidetes	Bacteroidia	Bacteroidales	Rikenellaceae	Alistipes
OTU_1825	Bacteroidetes	Bacteroidia	Bacteroidales	Rikenellaceae	Rikenella	Rikenella_microfusus
OTU_6	Bacteroidetes	Bacteroidia	Bacteroidales	Muribaculaceae
OTU_4294	Berkelbacteria
OTU_5693	Candidatus_Azambacteria
OTU_7038	Candidatus_Jorgensenbacteria	unidentified_Candidatus_Jorgensenbacteria	unidentified_Candidatus_Jorgensenbacteria	unidentified_Candidatus_Jorgensenbacteria	unidentified_Candidatus_Jorgensenbacteria	Candidatus_Adlerbacteria_bacterium_GW2011_GWC1_50_9
OTU_7237	Candidatus_Jorgensenbacteria	unidentified_Candidatus_Jorgensenbacteria	unidentified_Candidatus_Jorgensenbacteria	unidentified_Candidatus_Jorgensenbacteria	unidentified_Candidatus_Jorgensenbacteria	Candidatus_Adlerbacteria_bacterium_GW2011_GWC1_50_9
OTU_884	Candidatus_Woesebacteria
OTU_2648	Chlamydiae	unidentified_Chlamydiae	Chlamydiales	Simkaniaceae
OTU_7116	Chlamydiae	unidentified_Chlamydiae	Chlamydiales
OTU_4168	Chlamydiae	unidentified_Chlamydiae	Chlamydiales	Simkaniaceae
OTU_4601	Chlamydiae	unidentified_Chlamydiae	Chlamydiales	Simkaniaceae
OTU_1364	Chlamydiae	unidentified_Chlamydiae	Chlamydiales	Simkaniaceae
OTU_3741	Chlamydiae	unidentified_Chlamydiae	Chlamydiales	Simkaniaceae
OTU_536	Chlamydiae	unidentified_Chlamydiae	Chlamydiales	Simkaniaceae
OTU_1489	Chlamydiae	unidentified_Chlamydiae	Chlamydiales	Simkaniaceae
OTU_3593	Chlamydiae	unidentified_Chlamydiae	Chlamydiales
OTU_761	Chlamydiae	unidentified_Chlamydiae	Chlamydiales	Simkaniaceae
OTU_1567	Chlamydiae	unidentified_Chlamydiae	Chlamydiales
OTU_2026	Chlamydiae	unidentified_Chlamydiae	Chlamydiales
OTU_2243	Chlamydiae	unidentified_Chlamydiae	Chlamydiales
OTU_2950	Chlamydiae	unidentified_Chlamydiae	Chlamydiales	Simkaniaceae	unidentified_Simkaniaceae	Rhabdochlamydiaceae_bacterium_cvE58
OTU_1803	Chlamydiae	unidentified_Chlamydiae	Chlamydiales	Simkaniaceae	unidentified_Simkaniaceae
OTU_3137	Chlamydiae	unidentified_Chlamydiae	Chlamydiales	Simkaniaceae
OTU_7269	Chlamydiae	unidentified_Chlamydiae	Chlamydiales
OTU_4837	Chlamydiae	unidentified_Chlamydiae	Chlamydiales	Simkaniaceae
OTU_3847	Chloroflexi	Ktedonobacteria	Ktedonobacterales
OTU_934	Chloroflexi	Anaerolineae
OTU_1436	Chloroflexi	Ktedonobacteria	Ktedonobacterales	Ktedonobacteraceae
OTU_3811	Chloroflexi	Ktedonobacteria
OTU_3866	Chloroflexi	Anaerolineae
OTU_820	Chloroflexi	Ktedonobacteria	Ktedonobacterales	Ktedonobacteraceae
OTU_404	Chloroflexi	Dehalococcoidia
OTU_1199	Chloroflexi	Ktedonobacteria
OTU_93	Chloroflexi	Ktedonobacteria	Ktedonobacterales
OTU_4777	Chloroflexi	Dehalococcoidia	Dehalococcoidales
OTU_6599	Chloroflexi	Ktedonobacteria	Ktedonobacterales	Ktedonobacteraceae
OTU_740	Chloroflexi	Ktedonobacteria	Ktedonobacterales
OTU_3379	Chloroflexi	Ktedonobacteria	Ktedonobacterales	Ktedonobacteraceae
OTU_3019	Chloroflexi	Ktedonobacteria	Ktedonobacterales	Ktedonobacteraceae
OTU_547	Chloroflexi	Ktedonobacteria	Ktedonobacterales	Ktedonobacteraceae
OTU_58	Chloroflexi	Chloroflexia	Chloroflexales	Roseiflexaceae
OTU_1086	Chloroflexi	Ktedonobacteria	Ktedonobacterales	Ktedonobacteraceae
OTU_832	Chloroflexi	unidentified_Chloroflexi	unidentified_Chloroflexi	unidentified_Chloroflexi	unidentified_Chloroflexi
OTU_975	Chloroflexi	Ktedonobacteria	Ktedonobacterales	Ktedonobacteraceae
OTU_5515	Chloroflexi
OTU_3762	Chloroflexi	Anaerolineae
OTU_4963	Chloroflexi
OTU_275	Chloroflexi	Ktedonobacteria	Ktedonobacterales
OTU_6278	Chloroflexi
OTU_5838	Chloroflexi	Anaerolineae
OTU_2343	Chloroflexi	Ktedonobacteria
OTU_6010	Chloroflexi	Anaerolineae
OTU_3192	Chloroflexi	Ktedonobacteria	Ktedonobacterales	Ktedonobacteraceae
OTU_1608	Chloroflexi
OTU_703	Chloroflexi	Ktedonobacteria	Ktedonobacterales
OTU_2554	Chloroflexi	Chloroflexia	Thermomicrobiales	unidentified_Thermomicrobiales	unidentified_Thermomicrobiales	bacterium_Ellin6537
OTU_151	Chloroflexi	Ktedonobacteria	Ktedonobacterales	Ktedonobacteraceae
OTU_398	Chloroflexi
OTU_6000	Chloroflexi	Ktedonobacteria	Ktedonobacterales	Ktedonobacteraceae
OTU_421	Chloroflexi	Anaerolineae
OTU_7273	Chloroflexi	Anaerolineae
OTU_5520	Chloroflexi	Anaerolineae	Anaerolineales	Anaerolineaceae	Anaerolinea
OTU_1075	Chloroflexi
OTU_1376	Chloroflexi	Chloroflexia	Chloroflexales	Roseiflexaceae
OTU_6465	Chloroflexi	Anaerolineae
OTU_750	Chloroflexi	Ktedonobacteria
OTU_827	Chloroflexi	Anaerolineae
OTU_1764	Chloroflexi	Anaerolineae
OTU_10	Chloroflexi
OTU_1240	Chloroflexi	Ktedonobacteria	Ktedonobacterales
OTU_6147	Chloroflexi	Chloroflexia	Chloroflexales	Roseiflexaceae
OTU_1637	Chloroflexi	Anaerolineae	Anaerolineales	Anaerolineaceae	Anaerolinea
OTU_3662	Chloroflexi	Anaerolineae
OTU_2167	Chloroflexi	Dehalococcoidia
OTU_2561	Chloroflexi	Anaerolineae
OTU_3250	Chloroflexi	Ktedonobacteria	Ktedonobacterales
OTU_4273	Chloroflexi
OTU_279	Chloroflexi	Anaerolineae
OTU_705	Chloroflexi
OTU_963	Chloroflexi	Ktedonobacteria	Ktedonobacterales	Ktedonobacteraceae
OTU_2761	Chloroflexi
OTU_4943	Chloroflexi	Ktedonobacteria	Ktedonobacterales	Ktedonobacteraceae
OTU_2383	Chloroflexi	Ktedonobacteria	Ktedonobacterales	Ktedonobacteraceae
OTU_873	Chloroflexi	Anaerolineae
OTU_7424	Chloroflexi	Ktedonobacteria	Ktedonobacterales
OTU_2524	Chloroflexi
OTU_1254	Chloroflexi	Anaerolineae	Anaerolineales	Anaerolineaceae
OTU_4071	Chloroflexi	unidentified_Chloroflexi	unidentified_Chloroflexi	unidentified_Chloroflexi	unidentified_Chloroflexi
OTU_617	Chloroflexi	Anaerolineae
OTU_5444	Chloroflexi	Anaerolineae	Anaerolineales	Anaerolineaceae
OTU_513	Chloroflexi	Anaerolineae
OTU_930	Chloroflexi	Anaerolineae
OTU_406	Chloroflexi	Anaerolineae
OTU_6098	Chloroflexi	unidentified_Chloroflexi	unidentified_Chloroflexi	unidentified_Chloroflexi	unidentified_Chloroflexi
OTU_7399	Chloroflexi	unidentified_Chloroflexi	unidentified_Chloroflexi	unidentified_Chloroflexi	unidentified_Chloroflexi	Chloroflexi_bacterium_JEA33
OTU_389	Chloroflexi	Anaerolineae	Anaerolineales	Anaerolineaceae	Anaerolinea
OTU_608	Chloroflexi	Ktedonobacteria	Ktedonobacterales	Ktedonobacteraceae
OTU_4392	Chloroflexi	Chloroflexia	Thermomicrobiales
OTU_1195	Chloroflexi	Ktedonobacteria	Ktedonobacterales	Ktedonobacteraceae
OTU_3010	Chloroflexi	Ktedonobacteria	Ktedonobacterales	Ktedonobacteraceae
OTU_432	Chloroflexi	Ktedonobacteria	Ktedonobacterales
OTU_3089	Chloroflexi	Ktedonobacteria
OTU_890	Chloroflexi	Ktedonobacteria	Ktedonobacterales	Ktedonobacteraceae
OTU_2179	Chloroflexi	Anaerolineae
OTU_4720	Chloroflexi	Dehalococcoidia
OTU_457	Chloroflexi	Ktedonobacteria	Ktedonobacterales	Ktedonobacteraceae
OTU_5644	Chloroflexi	Ktedonobacteria	Ktedonobacterales	Ktedonobacteraceae
OTU_3462	Chloroflexi	Anaerolineae
OTU_146	Chloroflexi	unidentified_Chloroflexi	unidentified_Chloroflexi	unidentified_Chloroflexi	unidentified_Chloroflexi
OTU_340	Chloroflexi	Ktedonobacteria	Ktedonobacterales
OTU_1205	Chloroflexi	Ktedonobacteria	Ktedonobacterales	Ktedonobacteraceae
OTU_2188	Chloroflexi	unidentified_Chloroflexi	unidentified_Chloroflexi	unidentified_Chloroflexi	unidentified_Chloroflexi
OTU_6385	Chloroflexi
OTU_3048	Chloroflexi
OTU_1850	Chloroflexi
OTU_1715	Chloroflexi	Anaerolineae
OTU_2752	Chloroflexi	Chloroflexia	Chloroflexales	Roseiflexaceae
OTU_1632	Chloroflexi	Anaerolineae
OTU_1658	Chloroflexi	Ktedonobacteria	Ktedonobacterales
OTU_2461	Chloroflexi	Anaerolineae	Anaerolineales	Anaerolineaceae
OTU_3020	Chloroflexi	Ktedonobacteria	Ktedonobacterales	Ktedonobacteraceae
OTU_3646	Chloroflexi	Anaerolineae
OTU_598	Chloroflexi
OTU_6039	Chloroflexi
OTU_2528	Chloroflexi	Anaerolineae
OTU_458	Chloroflexi	Ktedonobacteria	Ktedonobacterales	Ktedonobacteraceae
OTU_1394	Chloroflexi	Ktedonobacteria
OTU_4733	Chloroflexi
OTU_645	Chloroflexi
OTU_1629	Chloroflexi	Ktedonobacteria	Ktedonobacterales	Ktedonobacteraceae	Thermosporothrix
OTU_438	Chloroflexi
OTU_1277	Chloroflexi	Ktedonobacteria	Ktedonobacterales	Ktedonobacteraceae
OTU_5055	Chloroflexi	Anaerolineae	Anaerolineales	Anaerolineaceae	Anaerolinea
OTU_2576	Chloroflexi	Ktedonobacteria
OTU_2048	Chloroflexi
OTU_2326	Chloroflexi	Anaerolineae	Anaerolineales	Anaerolineaceae
OTU_7059	Chloroflexi
OTU_689	Chloroflexi	Ktedonobacteria	Ktedonobacterales	Ktedonobacteraceae
OTU_3935	Chloroflexi
OTU_957	Chloroflexi	Ktedonobacteria	Ktedonobacterales	Ktedonobacteraceae
OTU_6416	Chloroflexi	unidentified_Chloroflexi	unidentified_Chloroflexi	unidentified_Chloroflexi	unidentified_Chloroflexi
OTU_563	Chloroflexi	Anaerolineae	Anaerolineales	Anaerolineaceae
OTU_2987	Chloroflexi	Ktedonobacteria
OTU_4109	Chloroflexi	Ktedonobacteria	Ktedonobacterales	Ktedonobacteraceae
OTU_936	Chloroflexi	Ktedonobacteria	Ktedonobacterales	Ktedonobacteraceae
OTU_4838	Chloroflexi
OTU_7540	Chloroflexi
OTU_485	Chloroflexi
OTU_2214	Chloroflexi	Anaerolineae
OTU_396	Chloroflexi	Ktedonobacteria	Ktedonobacterales	Ktedonobacteraceae
OTU_986	Chloroflexi	Ktedonobacteria	Ktedonobacterales	Ktedonobacteraceae
OTU_1565	Chloroflexi
OTU_5350	Chloroflexi
OTU_514	Chloroflexi	Anaerolineae	Anaerolineales	Anaerolineaceae
OTU_7566	Chloroflexi	unidentified_Chloroflexi	unidentified_Chloroflexi	unidentified_Chloroflexi	unidentified_Chloroflexi	bacterium_Ellin6529
OTU_1743	Chloroflexi	Ktedonobacteria
OTU_7236	Chloroflexi
OTU_5763	Chloroflexi	Ktedonobacteria	Ktedonobacterales	Ktedonobacteraceae	Thermosporothrix
OTU_5813	Chloroflexi	Anaerolineae
OTU_1297	Chloroflexi
OTU_746	Chloroflexi	Ktedonobacteria	Ktedonobacterales
OTU_1438	Chloroflexi	Ktedonobacteria	Ktedonobacterales
OTU_3981	Chloroflexi	unidentified_Chloroflexi	unidentified_Chloroflexi	unidentified_Chloroflexi	unidentified_Chloroflexi	Chloroflexi_bacterium_OLB14
OTU_2529	Chloroflexi	Ktedonobacteria	Ktedonobacterales	Ktedonobacteraceae
OTU_996	Chloroflexi	Dehalococcoidia
OTU_684	Chloroflexi	Anaerolineae	Anaerolineales	Anaerolineaceae
OTU_3863	Chloroflexi	Ktedonobacteria	Ktedonobacterales	Ktedonobacteraceae
OTU_1440	Chloroflexi	Ktedonobacteria	Ktedonobacterales	Ktedonobacteraceae
OTU_331	Chloroflexi	Anaerolineae	Anaerolineales	Anaerolineaceae	Anaerolinea
OTU_3583	Chloroflexi	Ktedonobacteria	Ktedonobacterales	Ktedonobacteraceae
OTU_211	Chloroflexi
OTU_871	Chloroflexi
OTU_1846	Chloroflexi	Anaerolineae
OTU_2328	Chloroflexi	Anaerolineae
OTU_6005	Chloroflexi
OTU_5449	Chloroflexi	Ktedonobacteria	Ktedonobacterales	Ktedonobacteraceae
OTU_2913	Chloroflexi
OTU_1981	Chloroflexi	Anaerolineae
OTU_5313	Chloroflexi	Ktedonobacteria	Ktedonobacterales	Ktedonobacteraceae
OTU_4411	Chloroflexi
OTU_441	Chloroflexi	unidentified_Chloroflexi	unidentified_Chloroflexi	unidentified_Chloroflexi	unidentified_Chloroflexi	bacterium_Ellin6543
OTU_4891	Chloroflexi	Anaerolineae
OTU_4215	Chloroflexi
OTU_4205	Chloroflexi	Ktedonobacteria	Ktedonobacterales	Ktedonobacteraceae
OTU_491	Chloroflexi
OTU_408	Chloroflexi	Ktedonobacteria	Ktedonobacterales
OTU_2199	Chloroflexi	Anaerolineae
OTU_5241	Chloroflexi	Chloroflexia	Chloroflexales	Roseiflexaceae
OTU_1384	Chloroflexi
OTU_4387	Chloroflexi	unidentified_Chloroflexi	unidentified_Chloroflexi	unidentified_Chloroflexi	unidentified_Chloroflexi	bacterium_Ellin6519
OTU_523	Chloroflexi	Dehalococcoidia
OTU_2162	Chloroflexi	Chloroflexia	Chloroflexales	Roseiflexaceae
OTU_1347	Chloroflexi
OTU_778	Chloroflexi	Anaerolineae	Anaerolineales	Anaerolineaceae
OTU_496	Chloroflexi	unidentified_Chloroflexi	unidentified_Chloroflexi	unidentified_Chloroflexi	unidentified_Chloroflexi	bacterium_Ellin6519
OTU_3999	Chloroflexi	Anaerolineae
OTU_4053	Chloroflexi
OTU_1412	Chloroflexi	Ktedonobacteria	Ktedonobacterales
OTU_412	Chloroflexi
OTU_6255	Chloroflexi	Anaerolineae	Anaerolineales	Anaerolineaceae	Anaerolinea
OTU_4055	Chloroflexi	Anaerolineae	Anaerolineales	Anaerolineaceae
OTU_419	Chloroflexi
OTU_5215	Chloroflexi
OTU_982	Chloroflexi	unidentified_Chloroflexi	unidentified_Chloroflexi	unidentified_Chloroflexi	unidentified_Chloroflexi
OTU_876	Chloroflexi	Ktedonobacteria	Ktedonobacterales	Ktedonobacteraceae
OTU_849	Chloroflexi	Anaerolineae	Anaerolineales	Anaerolineaceae
OTU_7340	Chloroflexi	Ktedonobacteria	Ktedonobacterales	Ktedonobacteraceae
OTU_5318	Chloroflexi	unidentified_Chloroflexi	unidentified_Chloroflexi	unidentified_Chloroflexi	unidentified_Chloroflexi
OTU_4265	Chloroflexi
OTU_6428	Chloroflexi	Chloroflexia	Thermomicrobiales
OTU_1425	Chloroflexi	Ktedonobacteria
OTU_167	Chloroflexi	Anaerolineae	Anaerolineales	Anaerolineaceae
OTU_1672	Chloroflexi	Ktedonobacteria	Ktedonobacterales	Ktedonobacteraceae
OTU_1128	Chloroflexi
OTU_3301	Chloroflexi	Ktedonobacteria	Ktedonobacterales	Ktedonobacteraceae
OTU_2093	Chloroflexi
OTU_4136	Chloroflexi	Anaerolineae
OTU_7593	Chloroflexi	Ktedonobacteria	Ktedonobacterales	Ktedonobacteraceae
OTU_2678	Chloroflexi	Ktedonobacteria	Ktedonobacterales	Ktedonobacteraceae
OTU_533	Chloroflexi
OTU_6958	Chloroflexi	Ktedonobacteria	Ktedonobacterales	Ktedonobacteraceae
OTU_4167	Chloroflexi	Chloroflexia	Chloroflexales	Roseiflexaceae
OTU_981	Chloroflexi	Anaerolineae	Anaerolineales	Anaerolineaceae
OTU_1229	Chloroflexi	Ktedonobacteria
OTU_1141	Chloroflexi	Chloroflexia	Chloroflexales	Roseiflexaceae
OTU_351	Chloroflexi
OTU_544	Chloroflexi	Ktedonobacteria	Ktedonobacterales	Ktedonobacteraceae
OTU_6199	Chloroflexi	Chloroflexia
OTU_5411	Chloroflexi	Chloroflexia	Thermomicrobiales
OTU_685	Chloroflexi	Ktedonobacteria	Ktedonobacterales	Ktedonobacteraceae
OTU_664	Chloroflexi	Ktedonobacteria	Ktedonobacterales	Ktedonobacteraceae
OTU_184	Chloroflexi	Ktedonobacteria	Ktedonobacterales	Ktedonobacteraceae
OTU_397	Chloroflexi	Chloroflexia	Chloroflexales	Roseiflexaceae
OTU_353	Chloroflexi	Ktedonobacteria	Ktedonobacterales	Ktedonobacteraceae
OTU_3852	Chloroflexi
OTU_3781	Chloroflexi	Ktedonobacteria	Ktedonobacterales
OTU_752	Chloroflexi	Anaerolineae
OTU_2139	Chloroflexi
OTU_3405	Chloroflexi
OTU_643	Chloroflexi	Anaerolineae
OTU_947	Chloroflexi	Anaerolineae
OTU_4314	Chloroflexi	Anaerolineae
OTU_2603	Chloroflexi	Anaerolineae
OTU_5739	Chloroflexi	Ktedonobacteria	Ktedonobacterales	Ktedonobacteraceae
OTU_1712	Chloroflexi	Ktedonobacteria	Ktedonobacterales
OTU_334	Chloroflexi	Anaerolineae	Anaerolineales	Anaerolineaceae
OTU_2535	Chloroflexi	Ktedonobacteria	Ktedonobacterales	Ktedonobacteraceae
OTU_758	Chloroflexi	Anaerolineae	Anaerolineales	Anaerolineaceae
OTU_5505	Chloroflexi	Ktedonobacteria	Ktedonobacterales
OTU_1628	Chloroflexi	Ktedonobacteria	Ktedonobacterales	Ktedonobacteraceae
OTU_474	Chloroflexi	Ktedonobacteria	Ktedonobacterales	Ktedonobacteraceae
OTU_132	Chloroflexi
OTU_3008	Chloroflexi	Dehalococcoidia	unidentified_Dehalococcoidia	unidentified_Dehalococcoidia	unidentified_Dehalococcoidia	bacterium_YC-LK-LKJ27
OTU_3632	Chloroflexi	Ktedonobacteria	Ktedonobacterales	Ktedonobacteraceae
OTU_1974	Chloroflexi	Chloroflexia	Thermomicrobiales	Thermomicrobiaceae
OTU_2029	Chloroflexi	Ktedonobacteria	Ktedonobacterales
OTU_1253	Chloroflexi
OTU_2316	Chloroflexi	Ktedonobacteria	Ktedonobacterales	Ktedonobacteraceae
OTU_743	Chloroflexi	Ktedonobacteria	Ktedonobacterales	Ktedonobacteraceae
OTU_3355	Chloroflexi	Ktedonobacteria	Ktedonobacterales	Ktedonobacteraceae
OTU_4736	Chloroflexi
OTU_5012	Chloroflexi	Chloroflexia	Thermomicrobiales	unidentified_Thermomicrobiales	unidentified_Thermomicrobiales	bacterium_Ellin6537
OTU_1292	Chloroflexi	Ktedonobacteria	Ktedonobacterales
OTU_3037	Chloroflexi	Ktedonobacteria	Ktedonobacterales	Ktedonobacteraceae
OTU_3461	Chloroflexi	Ktedonobacteria	Ktedonobacterales
OTU_951	Crenarchaeota
OTU_377	Cyanobacteria	unidentified_Cyanobacteria	unidentified_Cyanobacteria	unidentified_Cyanobacteria	unidentified_Cyanobacteria
OTU_2124	Cyanobacteria	unidentified_Cyanobacteria	unidentified_Cyanobacteria	unidentified_Cyanobacteria	unidentified_Cyanobacteria	Tetradesmus_obliquus
OTU_1888	Cyanobacteria	unidentified_Cyanobacteria	Nostocales	Nostocaceae	unidentified_Nostocaceae	Dolichospermum_flos-aquae
OTU_2786	Cyanobacteria	unidentified_Cyanobacteria	Nostocales
OTU_1496	Cyanobacteria	unidentified_Cyanobacteria	unidentified_Cyanobacteria	unidentified_Cyanobacteria	unidentified_Cyanobacteria
OTU_2671	Cyanobacteria	unidentified_Cyanobacteria	Nostocales	unidentified_Nostocales	unidentified_Nostocales
OTU_3670	Cyanobacteria	unidentified_Cyanobacteria	unidentified_Cyanobacteria	unidentified_Cyanobacteria	unidentified_Cyanobacteria
OTU_7502	Cyanobacteria
OTU_2102	Cyanobacteria	unidentified_Cyanobacteria	unidentified_Cyanobacteria	unidentified_Cyanobacteria	unidentified_Cyanobacteria	Vischeria_sp_CAUP_Q_202
OTU_3572	Cyanobacteria	unidentified_Cyanobacteria	Synechococcales	unidentified_Synechococcales	unidentified_Synechococcales
OTU_5263	Cyanobacteria	unidentified_Cyanobacteria	unidentified_Cyanobacteria	unidentified_Cyanobacteria	unidentified_Cyanobacteria	Chlamydomonas_applanata
OTU_267	Cyanobacteria	unidentified_Cyanobacteria	unidentified_Cyanobacteria	unidentified_Cyanobacteria	unidentified_Cyanobacteria
OTU_5288	Cyanobacteria	unidentified_Cyanobacteria	Nostocales	unidentified_Nostocales	unidentified_Nostocales	Planktothrix_agardhii
OTU_448	Cyanobacteria	unidentified_Cyanobacteria	Nostocales	Nostocaceae	unidentified_Nostocaceae
OTU_4030	Cyanobacteria	unidentified_Cyanobacteria	unidentified_Cyanobacteria	unidentified_Cyanobacteria	unidentified_Cyanobacteria	Hyaloperonospora_arabidopsidis
OTU_143	Cyanobacteria	unidentified_Cyanobacteria	unidentified_Cyanobacteria	unidentified_Cyanobacteria	unidentified_Cyanobacteria	Bambusa_oldhamii
OTU_3521	Cyanobacteria	unidentified_Cyanobacteria	unidentified_Cyanobacteria	unidentified_Cyanobacteria	unidentified_Cyanobacteria
OTU_3082	Cyanobacteria	unidentified_Cyanobacteria	unidentified_Cyanobacteria	unidentified_Cyanobacteria	unidentified_Cyanobacteria
OTU_4462	Cyanobacteria	unidentified_Cyanobacteria	unidentified_Cyanobacteria	unidentified_Cyanobacteria	unidentified_Cyanobacteria	Chlorella_sp_CC-Bw-9
OTU_65	Cyanobacteria	unidentified_Cyanobacteria	unidentified_Cyanobacteria	unidentified_Cyanobacteria	unidentified_Cyanobacteria	Lolium_perenne
OTU_2036	Cyanobacteria	unidentified_Cyanobacteria	Synechococcales
OTU_7564	Cyanobacteria	unidentified_Cyanobacteria	unidentified_Cyanobacteria	unidentified_Cyanobacteria	unidentified_Cyanobacteria
OTU_1779	Cyanobacteria	unidentified_Cyanobacteria	unidentified_Cyanobacteria	unidentified_Cyanobacteria	unidentified_Cyanobacteria	Ettlia_pseudoalveolaris
OTU_3373	Cyanobacteria	unidentified_Cyanobacteria	Nostocales	Coleofasciculaceae	unidentified_Coleofasciculaceae	Persicaria_minor
OTU_3071	Cyanobacteria	unidentified_Cyanobacteria	unidentified_Cyanobacteria	unidentified_Cyanobacteria	unidentified_Cyanobacteria	Paradoxia_multiseta
OTU_2304	Cyanobacteria	unidentified_Cyanobacteria	Nostocales	Nostocaceae	unidentified_Nostocaceae
OTU_6810	Cyanobacteria	unidentified_Cyanobacteria	unidentified_Cyanobacteria	unidentified_Cyanobacteria	unidentified_Cyanobacteria
OTU_1272	Dadabacteria
OTU_2858	Deferribacteres	unidentified_Deferribacteres	Deferribacterales	Deferribacteraceae	Mucispirillum
OTU_1092	Deferribacteres	unidentified_Deferribacteres	Deferribacterales	Deferribacteraceae	Mucispirillum
OTU_3303	Elusimicrobia
OTU_2993	Elusimicrobia
OTU_7130	Elusimicrobia
OTU_1100	Elusimicrobia
OTU_1965	Elusimicrobia	unidentified_Elusimicrobia	unidentified_Elusimicrobia	unidentified_Elusimicrobia	unidentified_Elusimicrobia	Elusimicrobia_bacterium_RIFCSPLOWO2_01_FULL_59_12
OTU_1789	Elusimicrobia
OTU_2621	Elusimicrobia
OTU_2808	Elusimicrobia
OTU_2256	Elusimicrobia
OTU_631	Elusimicrobia
OTU_6720	Elusimicrobia
OTU_2498	Elusimicrobia
OTU_4328	Elusimicrobia	unidentified_Elusimicrobia	unidentified_Elusimicrobia	unidentified_Elusimicrobia	unidentified_Elusimicrobia	Elusimicrobia_bacterium_RIFCSPLOWO2_01_FULL_59_12
OTU_1596	Elusimicrobia	unidentified_Elusimicrobia	unidentified_Elusimicrobia	unidentified_Elusimicrobia	unidentified_Elusimicrobia	actinobacterium_YJF1-30
OTU_1539	Elusimicrobia
OTU_4020	Elusimicrobia
OTU_7125	Elusimicrobia
OTU_1235	Elusimicrobia
OTU_6286	Elusimicrobia
OTU_1056	Elusimicrobia	unidentified_Elusimicrobia	unidentified_Elusimicrobia	unidentified_Elusimicrobia	unidentified_Elusimicrobia	actinobacterium_YJF1-30
OTU_2831	Elusimicrobia
OTU_5356	Elusimicrobia
OTU_3427	Elusimicrobia
OTU_4649	Elusimicrobia	unidentified_Elusimicrobia	unidentified_Elusimicrobia	unidentified_Elusimicrobia	unidentified_Elusimicrobia	actinobacterium_YJF1-30
OTU_5163	Elusimicrobia	unidentified_Elusimicrobia	unidentified_Elusimicrobia	unidentified_Elusimicrobia	unidentified_Elusimicrobia	Elusimicrobia_bacterium_RIFOXYD12_FULL_66_9
OTU_3078	Elusimicrobia
OTU_3475	Euryarchaeota	Methanomicrobia	Methanosarcinales	Methanosarcinaceae	Methanosarcina
OTU_1154	Euryarchaeota	Thermoplasmata
OTU_3442	Euryarchaeota	Thermoplasmata
OTU_1549	Euryarchaeota	Methanobacteria	Methanobacteriales	Methanobacteriaceae	Methanobacterium	Methanobacterium_bryantii
OTU_971	Euryarchaeota	Thermoplasmata
OTU_1094	Euryarchaeota	Methanomicrobia	Methanocellales	Methanocellaceae
OTU_799	Euryarchaeota	Thermoplasmata
OTU_2233	Euryarchaeota	Methanomicrobia	Methanosarcinales	Methanosaetaceae	Methanosaeta
OTU_4524	Euryarchaeota	Thermoplasmata
OTU_1800	Euryarchaeota	Thermoplasmata	Methanomassiliicoccales
OTU_2898	Euryarchaeota	Methanobacteria	Methanobacteriales	Methanobacteriaceae	Methanosphaera
OTU_2744	Euryarchaeota	Thermoplasmata
OTU_650	Euryarchaeota	Methanomicrobia	Methanocellales	Methanocellaceae	Methanocella
OTU_335	Euryarchaeota
OTU_4903	Euryarchaeota	Methanomicrobia	Methanocellales	Methanocellaceae
OTU_2772	Fibrobacteres	Fibrobacteria	Fibrobacterales	Fibrobacteraceae
OTU_3369	Fibrobacteres	Fibrobacteria	Fibrobacterales	Fibrobacteraceae	unidentified_Fibrobacteraceae	bacterium_enrichment_culture_clone_auto5_4W
OTU_4880	Firmicutes	Clostridia	Clostridiales	Lachnospiraceae
OTU_1319	Firmicutes	Bacilli	Bacillales	Alicyclobacillaceae	Tumebacillus
OTU_7199	Firmicutes	Clostridia	Clostridiales	unidentified_Clostridiales
OTU_2819	Firmicutes	Clostridia	Clostridiales	Christensenellaceae	unidentified_Christensenellaceae	Clostridium_sp_enrichment_culture_clone_VanCtr97
OTU_5112	Firmicutes	Clostridia	Clostridiales	Christensenellaceae
OTU_2587	Firmicutes	Clostridia	Clostridiales	Lachnospiraceae
OTU_2176	Firmicutes	Clostridia	Clostridiales	Heliobacteriaceae	Hydrogenispora
OTU_3519	Firmicutes	Clostridia	Clostridiales	Ruminococcaceae	Oscillibacter	[Clostridium]_leptum
OTU_6392	Firmicutes	Clostridia	Clostridiales	Ruminococcaceae	unidentified_Ruminococcaceae
OTU_6844	Firmicutes	Clostridia	Clostridiales	Lachnospiraceae
OTU_3100	Firmicutes	Clostridia	Clostridiales	Peptococcaceae	Desulfitobacterium	Desulfitobacterium_sp_PR
OTU_6243	Firmicutes	Clostridia	Clostridiales	Ruminococcaceae	unidentified_Ruminococcaceae
OTU_733	Firmicutes	Clostridia	Clostridiales	Ruminococcaceae	unidentified_Ruminococcaceae	Firmicutes_bacterium_ASF500
OTU_208	Firmicutes	Bacilli	Lactobacillales	Aerococcaceae	Aerococcus	Aerococcus_viridans
OTU_3613	Firmicutes	Clostridia	Clostridiales	unidentified_Clostridiales	Soehngenia
OTU_5696	Firmicutes	Clostridia	Clostridiales	Peptostreptococcaceae	Proteocatella
OTU_6235	Firmicutes	Negativicutes	Selenomonadales	Acidaminococcaceae
OTU_227	Firmicutes	Bacilli	Bacillales	Bacillaceae	Bacillus
OTU_6722	Firmicutes	Bacilli	Bacillales	Planococcaceae
OTU_737	Firmicutes	Clostridia	Clostridiales	unidentified_Clostridiales	unidentified_Clostridiales	Clostridium_magnum
OTU_4493	Firmicutes	Clostridia	Clostridiales	unidentified_Clostridiales	unidentified_Clostridiales
OTU_1481	Firmicutes	Clostridia	Clostridiales	Ruminococcaceae
OTU_4421	Firmicutes	Bacilli	Bacillales	Bacillaceae	Pseudogracilibacillus
OTU_4406	Firmicutes	Clostridia	Clostridiales	Ruminococcaceae	unidentified_Ruminococcaceae
OTU_1145	Firmicutes	Clostridia	Clostridiales	Lachnospiraceae
OTU_1313	Firmicutes	Bacilli	Lactobacillales	Streptococcaceae	Streptococcus
OTU_1182	Firmicutes	Clostridia	Clostridiales	unidentified_Clostridiales
OTU_4040	Firmicutes	Clostridia	Clostridiales	Ruminococcaceae
OTU_7250	Firmicutes	Negativicutes	Selenomonadales	Veillonellaceae	Sporomusa
OTU_1590	Firmicutes	Clostridia	Clostridiales	Ruminococcaceae
OTU_5291	Firmicutes	Erysipelotrichia	Erysipelotrichales	Erysipelotrichaceae	Allobaculum
OTU_1415	Firmicutes	Clostridia	Clostridiales	Ruminococcaceae	Subdoligranulum
OTU_303	Firmicutes	Bacilli	Lactobacillales	Streptococcaceae	Streptococcus
OTU_1003	Firmicutes	Clostridia	Clostridiales	unidentified_Clostridiales	unidentified_Clostridiales	Clostridium_sp_strain_P2
OTU_6645	Firmicutes	Bacilli	Bacillales	Bacillaceae	Bacillus
OTU_3105	Firmicutes	Clostridia	Clostridiales	Ruminococcaceae
OTU_3354	Firmicutes	Clostridia	Clostridiales	Ruminococcaceae	unidentified_Ruminococcaceae
OTU_3074	Firmicutes	Clostridia	Clostridiales	Ruminococcaceae
OTU_5066	Firmicutes	Clostridia	Clostridiales	Peptococcaceae	Thermincola
OTU_7343	Firmicutes	Clostridia	Clostridiales	Lachnospiraceae	unidentified_Lachnospiraceae	butyrate-producing_bacterium_GM2/1
OTU_1197	Firmicutes	Limnochordia	Limnochordales	Limnochordaceae
OTU_2951	Firmicutes	Bacilli	Bacillales	Bacillaceae	Bacillus
OTU_1597	Firmicutes	Clostridia	Clostridiales	Lachnospiraceae	Blautia	Blautia_glucerasea
OTU_4934	Firmicutes	Bacilli	Bacillales	Paenibacillaceae	Aneurinibacillus	Aneurinibacillus_soli
OTU_1723	Firmicutes	Negativicutes	Selenomonadales	Veillonellaceae	Dialister
OTU_3834	Firmicutes	Bacilli	Lactobacillales	Leuconostocaceae	Leuconostoc
OTU_7565	Firmicutes	Clostridia	Clostridiales	Lachnospiraceae	Mobilitalea
OTU_83	Firmicutes	Bacilli	Lactobacillales	Lactobacillaceae	Lactobacillus	Lactobacillus_sakei
OTU_6677	Firmicutes	Bacilli	Bacillales	Paenibacillaceae
OTU_1132	Firmicutes	Clostridia	Clostridiales	Lachnospiraceae
OTU_2865	Firmicutes	Clostridia	Clostridiales	Ruminococcaceae	unidentified_Ruminococcaceae
OTU_2474	Firmicutes	Negativicutes	Selenomonadales	Veillonellaceae
OTU_944	Firmicutes	Clostridia	Clostridiales	unidentified_Clostridiales	unidentified_Clostridiales
OTU_6302	Firmicutes	Clostridia	Clostridiales	Ruminococcaceae
OTU_6777	Firmicutes	Bacilli	Bacillales	Paenibacillaceae	Paenibacillus
OTU_4230	Firmicutes	Erysipelotrichia	Erysipelotrichales	Erysipelotrichaceae	Dubosiella
OTU_2035	Firmicutes	Bacilli	Lactobacillales	Streptococcaceae	Streptococcus	Streptococcus_ferus
OTU_4875	Firmicutes	Clostridia	Clostridiales	Lachnospiraceae	unidentified_Lachnospiraceae	[Eubacterium]_hallii
OTU_3600	Firmicutes	Clostridia	Clostridiales	Ruminococcaceae	unidentified_Ruminococcaceae	Ruminococcus_bromii
OTU_1886	Firmicutes	Clostridia	Clostridiales	Lachnospiraceae
OTU_3202	Firmicutes	Clostridia	Clostridiales	Ruminococcaceae	unidentified_Ruminococcaceae	[Clostridium]_papyrosolvens
OTU_1770	Firmicutes	Bacilli	Bacillales	Alicyclobacillaceae	Tumebacillus
OTU_1725	Firmicutes	Clostridia	Clostridiales	Ruminococcaceae	Butyricicoccus
OTU_6335	Firmicutes	Clostridia	Clostridiales	Peptostreptococcaceae	Paraclostridium
OTU_509	Firmicutes	Bacilli	Bacillales	Bacillaceae
OTU_3211	Firmicutes	Clostridia	Clostridiales	Lachnospiraceae
OTU_3739	Firmicutes	Bacilli	Lactobacillales	Carnobacteriaceae	Atopostipes
OTU_6223	Firmicutes	Erysipelotrichia	Erysipelotrichales	Erysipelotrichaceae	Turicibacter
OTU_7356	Firmicutes	Bacilli	Bacillales	Bacillaceae	Cerasibacillus
OTU_1337	Firmicutes	Clostridia	Clostridiales	Lachnospiraceae
OTU_5497	Firmicutes	Erysipelotrichia	Erysipelotrichales	Erysipelotrichaceae	Faecalibaculum
OTU_2081	Firmicutes	Bacilli	Bacillales
OTU_1936	Firmicutes	Bacilli	Lactobacillales	Enterococcaceae	Enterococcus
OTU_1536	Firmicutes	Clostridia	Clostridiales	Lachnospiraceae	unidentified_Lachnospiraceae
OTU_718	Firmicutes	Bacilli	Bacillales	Paenibacillaceae	Ammoniphilus
OTU_1650	Firmicutes
OTU_1988	Firmicutes	Clostridia	Clostridiales
OTU_5540	Firmicutes	Bacilli	Bacillales	Alicyclobacillaceae	Tumebacillus	Tumebacillus_flagellatus
OTU_64	Firmicutes	Bacilli	Lactobacillales	Lactobacillaceae	Lactobacillus	Lactobacillus_reuteri
OTU_1383	Firmicutes	Bacilli	Bacillales	Paenibacillaceae	Paenibacillus
OTU_2602	Firmicutes	Bacilli	Bacillales	Alicyclobacillaceae	Tumebacillus
OTU_4813	Firmicutes	Erysipelotrichia	Erysipelotrichales	Erysipelotrichaceae
OTU_4482	Firmicutes	Clostridia	Clostridiales	Lachnospiraceae	unidentified_Lachnospiraceae	Clostridium_sp_Culture-41
OTU_3039	Firmicutes	Clostridia	Clostridiales	unidentified_Clostridiales	unidentified_Clostridiales
OTU_3537	Firmicutes	Clostridia	Clostridiales	unidentified_Clostridiales	unidentified_Clostridiales
OTU_2620	Firmicutes	Bacilli	Lactobacillales	Lactobacillaceae	Lactobacillus	Lactobacillus_delbrueckii
OTU_498	Firmicutes	Bacilli	Bacillales	Alicyclobacillaceae	Tumebacillus
OTU_3963	Firmicutes	Bacilli	Bacillales	Paenibacillaceae	Paenibacillus	Paenibacillus_barengoltzii
OTU_6265	Firmicutes	Clostridia	Clostridiales	Lachnospiraceae
OTU_4681	Firmicutes	Clostridia	Clostridiales	Ruminococcaceae	unidentified_Ruminococcaceae
OTU_6101	Firmicutes	Clostridia	Clostridiales	Lachnospiraceae	Blautia
OTU_416	Firmicutes	Bacilli	Bacillales	Alicyclobacillaceae	Alicyclobacillus	Alicyclobacillus_pomorum
OTU_220	Firmicutes	Clostridia	Clostridiales	unidentified_Clostridiales	unidentified_Clostridiales
OTU_1801	Firmicutes	Clostridia	Clostridiales	unidentified_Clostridiales	unidentified_Clostridiales	Clostridium_tunisiense
OTU_5136	Firmicutes	Clostridia	Clostridiales	Lachnospiraceae	unidentified_Lachnospiraceae	Clostridium_sp_Culture-27
OTU_5794	Firmicutes	Bacilli	Bacillales	Bacillaceae	Bacillus
OTU_4819	Firmicutes	Clostridia	Clostridiales	Peptostreptococcaceae	Filifactor
OTU_5253	Firmicutes	Bacilli	Bacillales	Thermoactinomycetaceae	Shimazuella
OTU_3328	Firmicutes	Clostridia	Clostridiales	Ruminococcaceae	unidentified_Ruminococcaceae
OTU_91	Firmicutes	Bacilli	Bacillales
OTU_1111	Firmicutes	Clostridia	Clostridiales	Lachnospiraceae	Blautia	Ruminococcus_sp_5_1_39BFAA
OTU_1108	Firmicutes	Clostridia	Clostridiales	unidentified_Clostridiales	Sedimentibacter
OTU_2399	Firmicutes	Clostridia	Clostridiales
OTU_1236	Firmicutes	Bacilli	Bacillales	Bacillaceae	Bacillus
OTU_3036	Firmicutes	Bacilli	Bacillales	Paenibacillaceae	Cohnella
OTU_3	Firmicutes	Bacilli	Lactobacillales	Lactobacillaceae	Lactobacillus	Lactobacillus_gasseri
OTU_2364	Firmicutes	Clostridia	Clostridiales	Peptostreptococcaceae
OTU_2097	Firmicutes	Clostridia	Clostridiales	unidentified_Clostridiales	unidentified_Clostridiales
OTU_3346	Firmicutes	Bacilli	Bacillales
OTU_2619	Firmicutes	Clostridia	Clostridiales	Ruminococcaceae	Papillibacter
OTU_3191	Firmicutes	Erysipelotrichia	Erysipelotrichales	Erysipelotrichaceae	unidentified_Erysipelotrichaceae	bacterium_LF-3
OTU_2661	Firmicutes	Clostridia	Clostridiales	Ruminococcaceae
OTU_546	Firmicutes	Bacilli	Bacillales	Alicyclobacillaceae	Tumebacillus
OTU_2477	Firmicutes	Clostridia	Clostridiales	Lachnospiraceae	Lachnoclostridium
OTU_4933	Firmicutes	Clostridia	Clostridiales	Peptostreptococcaceae	Acetoanaerobium
OTU_5889	Firmicutes	Clostridia	Clostridiales	Lachnospiraceae	Lachnoclostridium
OTU_3769	Firmicutes	Bacilli	Bacillales	Paenibacillaceae	Brevibacillus
OTU_3638	Firmicutes	Bacilli	Bacillales	Thermoactinomycetaceae	Thermoactinomyces	Thermoactinomyces_vulgaris
OTU_4816	Firmicutes	Clostridia	Clostridiales	unidentified_Clostridiales	unidentified_Clostridiales
OTU_291	Firmicutes	Bacilli	Bacillales	Bacillaceae	Bacillus
OTU_5661	Firmicutes	Clostridia	Clostridiales	unidentified_Clostridiales	Fonticella
OTU_314	Firmicutes	Clostridia	Clostridiales	Ruminococcaceae
OTU_82	Firmicutes	Bacilli	Lactobacillales	Streptococcaceae	Lactococcus	Lactococcus_lactis
OTU_5372	Firmicutes	Clostridia	Clostridiales	Lachnospiraceae
OTU_5243	Firmicutes	Bacilli	Bacillales	Paenibacillaceae	Paenibacillus	Paenibacillus_sp_GP183
OTU_12	Firmicutes	Clostridia	Clostridiales	Peptostreptococcaceae	Romboutsia
OTU_5677	Firmicutes	Bacilli	Lactobacillales	Streptococcaceae	Streptococcus	Streptococcus_azizii
OTU_256	Firmicutes	Clostridia	Clostridiales	unidentified_Clostridiales	unidentified_Clostridiales	Clostridium_beijerinckii
OTU_1117	Firmicutes	Clostridia	Clostridiales	Ruminococcaceae	Ruminiclostridium	[Clostridium]_leptum
OTU_4673	Firmicutes	Clostridia	Clostridiales	Lachnospiraceae	Pseudobutyrivibrio
OTU_3260	Firmicutes	Clostridia	Clostridiales	Ruminococcaceae	Papillibacter
OTU_1766	Firmicutes	Clostridia	Clostridiales	Ruminococcaceae	unidentified_Ruminococcaceae	Oscillibacter_sp_ER4
OTU_4153	Firmicutes	Clostridia	Clostridiales	Lachnospiraceae	Anaerostipes	Anaerostipes_hadrus
OTU_3340	Firmicutes	Clostridia	Clostridiales	Lachnospiraceae	Lachnoclostridium
OTU_4284	Firmicutes	Clostridia	Clostridiales	Christensenellaceae	unidentified_Christensenellaceae	bacterium_enrichment_culture_clone_DPF35
OTU_3995	Firmicutes	Clostridia	Clostridiales	unidentified_Clostridiales	unidentified_Clostridiales	Clostridium_sp_TW13
OTU_198	Firmicutes	Erysipelotrichia	Erysipelotrichales	Erysipelotrichaceae	Dubosiella
OTU_2965	Firmicutes	Clostridia	Clostridiales	unidentified_Clostridiales
OTU_6498	Firmicutes	Clostridia	Clostridiales	Ruminococcaceae
OTU_4556	Firmicutes	Erysipelotrichia	Erysipelotrichales	Erysipelotrichaceae	Erysipelatoclostridium
OTU_796	Firmicutes	Clostridia	Clostridiales	Ruminococcaceae	Oscillibacter
OTU_4306	Firmicutes	Bacilli	Bacillales	Bacillaceae	Bacillus
OTU_1118	Firmicutes	Clostridia	Clostridiales	unidentified_Clostridiales	unidentified_Clostridiales
OTU_6695	Firmicutes	Clostridia	Clostridiales	Ruminococcaceae
OTU_4105	Firmicutes	Clostridia	Clostridiales	Lachnospiraceae
OTU_6037	Firmicutes	Bacilli	Bacillales	Alicyclobacillaceae	Tumebacillus
OTU_3382	Firmicutes	Negativicutes	Selenomonadales	Veillonellaceae	Megasphaera	Megasphaera_elsdenii
OTU_141	Firmicutes	Bacilli	Lactobacillales	Lactobacillaceae	Lactobacillus	Lactobacillus_intestinalis
OTU_6162	Firmicutes	Clostridia	Clostridiales	unidentified_Clostridiales	unidentified_Clostridiales
OTU_2836	Firmicutes	Clostridia	Clostridiales
OTU_5343	Firmicutes	Clostridia	Clostridiales	Lachnospiraceae
OTU_2161	Firmicutes	Bacilli	Bacillales	Alicyclobacillaceae	Tumebacillus
OTU_3821	Firmicutes	Clostridia	Clostridiales	Lachnospiraceae	Roseburia	Roseburia_inulinivorans
OTU_4470	Firmicutes	Clostridia	Clostridiales	Ruminococcaceae
OTU_3142	Firmicutes	Clostridia	Clostridiales	Ruminococcaceae
OTU_6809	Firmicutes	Clostridia	Clostridiales
OTU_7556	Firmicutes	Clostridia	Clostridiales	Lachnospiraceae	unidentified_Lachnospiraceae	Butyrivibrio_hungatei
OTU_694	Firmicutes	Clostridia	Clostridiales	unidentified_Clostridiales	Candidatus_Arthromitus
OTU_5191	Firmicutes	Clostridia	Clostridiales	Lachnospiraceae	Blautia	Lachnospiraceae_bacterium_609
OTU_4882	Firmicutes	Clostridia	Clostridiales
OTU_2456	Firmicutes	Bacilli	Bacillales	Paenibacillaceae	Aneurinibacillus
OTU_1902	Firmicutes	Clostridia	Clostridiales	Lachnospiraceae
OTU_5990	Firmicutes	Bacilli	Lactobacillales	Streptococcaceae	Streptococcus	Streptococcus_hyointestinalis
OTU_6601	Firmicutes	Clostridia	Clostridiales	Ruminococcaceae
OTU_468	Firmicutes	Bacilli	Lactobacillales	Carnobacteriaceae	Trichococcus
OTU_2100	Firmicutes	Bacilli	Bacillales	Alicyclobacillaceae	Alicyclobacillus
OTU_6505	Firmicutes	Clostridia	Clostridiales	Christensenellaceae
OTU_3152	Firmicutes	Bacilli	Bacillales
OTU_1411	Firmicutes	Bacilli	Bacillales	Bacillaceae	Bacillus
OTU_6012	Firmicutes	Bacilli	Bacillales	Sporolactobacillaceae
OTU_3677	Firmicutes	Clostridia	Clostridiales	Lachnospiraceae
OTU_324	Firmicutes	Negativicutes	Selenomonadales	Veillonellaceae	Megamonas
OTU_5026	Firmicutes	Clostridia	Clostridiales	Lachnospiraceae
OTU_6526	Firmicutes	Clostridia	Clostridiales	Ruminococcaceae
OTU_94	Firmicutes	Bacilli	Lactobacillales	Lactobacillaceae	Lactobacillus
OTU_3357	Firmicutes	Clostridia	Clostridiales	Ruminococcaceae
OTU_5943	Firmicutes	Bacilli	Bacillales	Bacillaceae	Bacillus
OTU_5771	Firmicutes	Clostridia	Clostridiales	Ruminococcaceae	unidentified_Ruminococcaceae	rumen_bacterium_NK4A214
OTU_1542	Firmicutes	Clostridia	Clostridiales	unidentified_Clostridiales	Anaerovorax
OTU_4461	Firmicutes	Erysipelotrichia	Erysipelotrichales	Erysipelotrichaceae	Ileibacterium	Ileibacterium_valens
OTU_4756	Firmicutes	Negativicutes	Selenomonadales	Veillonellaceae	Veillonella
OTU_551	Firmicutes	Bacilli	Lactobacillales	Leuconostocaceae	Leuconostoc
OTU_695	Firmicutes	Erysipelotrichia	Erysipelotrichales	Erysipelotrichaceae	Erysipelatoclostridium	Erysipelatoclostridium_ramosum
OTU_5822	Firmicutes	Bacilli	Bacillales	Bacillaceae
OTU_5580	Firmicutes	Bacilli	Bacillales	Bacillaceae	Bacillus
OTU_3107	Firmicutes	Clostridia	Clostridiales	Ruminococcaceae	Faecalibacterium
OTU_2212	Firmicutes	Bacilli	Bacillales	Paenibacillaceae	Paenibacillus	Paenibacillus_amylolyticus
OTU_4538	Firmicutes	Clostridia
OTU_4330	Firmicutes	Clostridia	Clostridiales	unidentified_Clostridiales	unidentified_Clostridiales	Clostridium_perfringens
OTU_5583	Firmicutes	Bacilli	Bacillales	Bacillaceae	Bacillus
OTU_3569	Firmicutes	Bacilli	Bacillales	unidentified_Bacillales	Gemella
OTU_1717	Firmicutes	Clostridia	Clostridiales	unidentified_Clostridiales	unidentified_Clostridiales	Clostridium_sp_PPf35E10
OTU_723	Firmicutes	Bacilli	Bacillales	Staphylococcaceae	Staphylococcus	Staphylococcus_warneri
OTU_3366	Firmicutes	Clostridia	Clostridiales	Lachnospiraceae
OTU_7421	Firmicutes	Clostridia	Clostridiales	Ruminococcaceae	Flavonifractor
OTU_2312	Firmicutes	Clostridia	Clostridiales	Ruminococcaceae	unidentified_Ruminococcaceae	rumen_bacterium_NK4A214
OTU_1479	Firmicutes	Clostridia	Clostridiales	Ruminococcaceae	Faecalibacterium
OTU_1516	Firmicutes	Bacilli	Bacillales	Bacillaceae	Bacillus
OTU_2428	Firmicutes	Bacilli	Bacillales
OTU_3792	Firmicutes	Bacilli	Bacillales	Paenibacillaceae
OTU_2917	Firmicutes	Bacilli	Lactobacillales	Lactobacillaceae	Lactobacillus	Lactobacillus_iners
OTU_2409	Firmicutes	Negativicutes	Selenomonadales	Acidaminococcaceae	Phascolarctobacterium
OTU_6049	Firmicutes	Bacilli	Bacillales	Paenibacillaceae	Paenibacillus	Paenibacillus_contaminans
OTU_569	Firmicutes	Erysipelotrichia	Erysipelotrichales	Erysipelotrichaceae	Allobaculum
OTU_6673	Firmicutes	Clostridia	Clostridiales
OTU_6508	Firmicutes	Clostridia	Clostridiales	Ruminococcaceae
OTU_74	Firmicutes	Erysipelotrichia	Erysipelotrichales	Erysipelotrichaceae	Turicibacter
OTU_3840	Firmicutes	Clostridia	Clostridiales	unidentified_Clostridiales	unidentified_Clostridiales
OTU_672	Firmicutes	Bacilli	Lactobacillales	Leuconostocaceae	Weissella	Weissella_cibaria
OTU_6522	Firmicutes	Bacilli	Lactobacillales	Leuconostocaceae	Leuconostoc	Leuconostoc_sp_C2
OTU_3848	Firmicutes	Clostridia	Clostridiales	Christensenellaceae
OTU_5881	Firmicutes	Clostridia	Clostridiales	Peptococcaceae
OTU_6743	Firmicutes	Bacilli	Bacillales	Paenibacillaceae	Paenibacillus	Paenibacillus_cavernae
OTU_3566	Firmicutes	Clostridia	Clostridiales	Lachnospiraceae	unidentified_Lachnospiraceae
OTU_3604	Firmicutes	Clostridia	Clostridiales	unidentified_Clostridiales	unidentified_Clostridiales
OTU_1916	Firmicutes	Limnochordia	Limnochordales	Limnochordaceae
OTU_4307	Firmicutes	Clostridia	Clostridiales	Ruminococcaceae
OTU_6969	Firmicutes	Clostridia	Clostridiales	Lachnospiraceae
OTU_3826	Firmicutes	Bacilli	Bacillales	Bacillaceae	Bacillus	Bacillus_decolorationis
OTU_1864	Firmicutes	Bacilli	Bacillales	Bacillaceae	Bacillus
OTU_1156	Firmicutes	Clostridia	Clostridiales	Lachnospiraceae
OTU_3649	Firmicutes	Clostridia	Clostridiales	Heliobacteriaceae	Hydrogenispora
OTU_4194	Firmicutes	Clostridia	Clostridiales	unidentified_Clostridiales	Fusibacter
OTU_4068	Firmicutes	Bacilli	Bacillales
OTU_1429	Firmicutes	Bacilli	Bacillales	Paenibacillaceae	Brevibacillus
OTU_4091	Firmicutes	Clostridia	Clostridiales	Ruminococcaceae	unidentified_Ruminococcaceae	iron-reducing_bacterium_enrichment_culture_clone_FEA_2_C3
OTU_7096	Firmicutes	Bacilli	Lactobacillales	Lactobacillaceae	Lactobacillus
OTU_2806	Firmicutes	Clostridia	Clostridiales	Peptostreptococcaceae	Peptoclostridium
OTU_4580	Firmicutes	Bacilli	Bacillales	Paenibacillaceae	Paenibacillus	Paenibacillus_curdlanolyticus
OTU_2057	Firmicutes	Bacilli	Bacillales	Planococcaceae	Sporosarcina
OTU_5778	Firmicutes	Clostridia	Clostridiales	Ruminococcaceae
OTU_6956	Fusobacteria	Fusobacteriia	Fusobacteriales	Fusobacteriaceae	Cetobacterium
OTU_2140	Fusobacteria	Fusobacteriia	Fusobacteriales	Fusobacteriaceae	Fusobacterium	Fusobacterium_mortiferum
OTU_4150	Fusobacteria	Fusobacteriia	Fusobacteriales	Fusobacteriaceae	Cetobacterium
OTU_3812	Fusobacteria	Fusobacteriia	Fusobacteriales	Fusobacteriaceae	Fusobacterium	Fusobacterium_periodonticum
OTU_1177	Gemmatimonadetes	unidentified_Gemmatimonadetes	Gemmatimonadales	Gemmatimonadaceae	Gemmatirosa
OTU_285	Gemmatimonadetes	unidentified_Gemmatimonadetes	Gemmatimonadales	Gemmatimonadaceae	unidentified_Gemmatimonadaceae	Gemmatimonas_sp_WX54
OTU_4913	Gemmatimonadetes	unidentified_Gemmatimonadetes	Gemmatimonadales	Gemmatimonadaceae
OTU_4954	Gemmatimonadetes	unidentified_Gemmatimonadetes	Gemmatimonadales	Gemmatimonadaceae
OTU_816	Gemmatimonadetes	unidentified_Gemmatimonadetes	Gemmatimonadales	Gemmatimonadaceae	Gemmatimonas
OTU_7201	Gemmatimonadetes	unidentified_Gemmatimonadetes	Gemmatimonadales	Gemmatimonadaceae	Gemmatimonas
OTU_3121	Gemmatimonadetes
OTU_8	Gemmatimonadetes	unidentified_Gemmatimonadetes	Gemmatimonadales	Gemmatimonadaceae
OTU_699	Gemmatimonadetes	unidentified_Gemmatimonadetes	Gemmatimonadales	Gemmatimonadaceae
OTU_2608	Gemmatimonadetes	unidentified_Gemmatimonadetes	Gemmatimonadales	Gemmatimonadaceae	Gemmatimonas	bacterium_Ellin5290
OTU_2496	Gemmatimonadetes	unidentified_Gemmatimonadetes	Gemmatimonadales	Gemmatimonadaceae	Gemmatimonas
OTU_481	Gemmatimonadetes	unidentified_Gemmatimonadetes	Gemmatimonadales	Gemmatimonadaceae
OTU_2290	Gemmatimonadetes	unidentified_Gemmatimonadetes	Gemmatimonadales	Gemmatimonadaceae
OTU_4041	Gemmatimonadetes	unidentified_Gemmatimonadetes	Gemmatimonadales	Gemmatimonadaceae	unidentified_Gemmatimonadaceae
OTU_222	Gemmatimonadetes	unidentified_Gemmatimonadetes	Gemmatimonadales	Gemmatimonadaceae
OTU_6819	Gemmatimonadetes	unidentified_Gemmatimonadetes	Gemmatimonadales	Gemmatimonadaceae
OTU_2593	Gemmatimonadetes	unidentified_Gemmatimonadetes	Gemmatimonadales	Gemmatimonadaceae
OTU_241	Gemmatimonadetes	unidentified_Gemmatimonadetes	Gemmatimonadales	Gemmatimonadaceae
OTU_1995	Gemmatimonadetes	unidentified_Gemmatimonadetes	Gemmatimonadales	Gemmatimonadaceae
OTU_2533	Gemmatimonadetes	unidentified_Gemmatimonadetes	Gemmatimonadales	Gemmatimonadaceae
OTU_804	Gemmatimonadetes	unidentified_Gemmatimonadetes	Gemmatimonadales	Gemmatimonadaceae
OTU_382	Gemmatimonadetes	unidentified_Gemmatimonadetes	Gemmatimonadales	Gemmatimonadaceae
OTU_36	Gemmatimonadetes	unidentified_Gemmatimonadetes	Gemmatimonadales	Gemmatimonadaceae
OTU_5530	Gemmatimonadetes	unidentified_Gemmatimonadetes	Gemmatimonadales	Gemmatimonadaceae
OTU_1288	Gemmatimonadetes	unidentified_Gemmatimonadetes	Gemmatimonadales	Gemmatimonadaceae	Gemmatimonas
OTU_861	Gemmatimonadetes
OTU_3818	Gemmatimonadetes	unidentified_Gemmatimonadetes	Gemmatimonadales	Gemmatimonadaceae	Gemmatimonas
OTU_451	Gemmatimonadetes	unidentified_Gemmatimonadetes	Gemmatimonadales	Gemmatimonadaceae
OTU_5365	Gemmatimonadetes	unidentified_Gemmatimonadetes	Gemmatimonadales	Gemmatimonadaceae
OTU_313	Gemmatimonadetes	unidentified_Gemmatimonadetes	Gemmatimonadales	Gemmatimonadaceae
OTU_4512	Gemmatimonadetes	unidentified_Gemmatimonadetes	Gemmatimonadales	Gemmatimonadaceae	Gemmatimonas
OTU_420	Gemmatimonadetes	unidentified_Gemmatimonadetes	Gemmatimonadales	Gemmatimonadaceae
OTU_821	Gemmatimonadetes	unidentified_Gemmatimonadetes	Gemmatimonadales	Gemmatimonadaceae
OTU_605	Gemmatimonadetes	unidentified_Gemmatimonadetes	Gemmatimonadales	Gemmatimonadaceae
OTU_194	Gemmatimonadetes	unidentified_Gemmatimonadetes	Gemmatimonadales	Gemmatimonadaceae
OTU_7014	Gemmatimonadetes
OTU_325	Gemmatimonadetes	unidentified_Gemmatimonadetes	Gemmatimonadales	Gemmatimonadaceae	Gemmatimonas
OTU_3255	Gemmatimonadetes	unidentified_Gemmatimonadetes	Gemmatimonadales	Gemmatimonadaceae
OTU_306	Gemmatimonadetes	unidentified_Gemmatimonadetes	Gemmatimonadales	Gemmatimonadaceae
OTU_95	Gemmatimonadetes	unidentified_Gemmatimonadetes	Gemmatimonadales	Gemmatimonadaceae
OTU_1929	Gemmatimonadetes
OTU_710	Gemmatimonadetes
OTU_1877	Gemmatimonadetes	unidentified_Gemmatimonadetes	Gemmatimonadales	Gemmatimonadaceae	Gemmatimonas
OTU_2695	Gemmatimonadetes	unidentified_Gemmatimonadetes	Gemmatimonadales	Gemmatimonadaceae
OTU_3495	Gemmatimonadetes	unidentified_Gemmatimonadetes	Gemmatimonadales	Gemmatimonadaceae	Gemmatimonas
OTU_216	Gemmatimonadetes
OTU_1409	Gemmatimonadetes	unidentified_Gemmatimonadetes	Gemmatimonadales	Gemmatimonadaceae	Gemmatimonas
OTU_1640	Gemmatimonadetes	unidentified_Gemmatimonadetes	Gemmatimonadales	Gemmatimonadaceae
OTU_4952	Gemmatimonadetes	unidentified_Gemmatimonadetes	Gemmatimonadales	Gemmatimonadaceae
OTU_3088	Gemmatimonadetes	unidentified_Gemmatimonadetes	Gemmatimonadales	Gemmatimonadaceae	Gemmatimonas
OTU_1889	Gemmatimonadetes	unidentified_Gemmatimonadetes	Gemmatimonadales	Gemmatimonadaceae	Gemmatimonas
OTU_3726	Gemmatimonadetes	unidentified_Gemmatimonadetes	Gemmatimonadales	Gemmatimonadaceae
OTU_3563	Gemmatimonadetes	unidentified_Gemmatimonadetes	Gemmatimonadales	Gemmatimonadaceae	Gemmatimonas
OTU_7418	Gemmatimonadetes	unidentified_Gemmatimonadetes	Gemmatimonadales	Gemmatimonadaceae	Gemmatimonas
OTU_1581	Gemmatimonadetes	unidentified_Gemmatimonadetes	Gemmatimonadales	Gemmatimonadaceae	Gemmatimonas
OTU_781	Gemmatimonadetes	unidentified_Gemmatimonadetes	Gemmatimonadales	Gemmatimonadaceae
OTU_6833	Gemmatimonadetes
OTU_1713	Gemmatimonadetes	unidentified_Gemmatimonadetes	Gemmatimonadales	Gemmatimonadaceae
OTU_2882	Gemmatimonadetes	unidentified_Gemmatimonadetes	Gemmatimonadales	Gemmatimonadaceae	Gemmatimonas
OTU_16	Gemmatimonadetes	unidentified_Gemmatimonadetes	Gemmatimonadales	Gemmatimonadaceae
OTU_3075	Gemmatimonadetes	unidentified_Gemmatimonadetes	Gemmatimonadales	Gemmatimonadaceae	unidentified_Gemmatimonadaceae	Gemmatimonadetes_bacterium_LP81
OTU_783	Gemmatimonadetes	unidentified_Gemmatimonadetes	Gemmatimonadales	Gemmatimonadaceae
OTU_529	Gemmatimonadetes	unidentified_Gemmatimonadetes	Gemmatimonadales	Gemmatimonadaceae	Gemmatimonas
OTU_3361	Gemmatimonadetes	unidentified_Gemmatimonadetes	Gemmatimonadales	Gemmatimonadaceae
OTU_2041	Gemmatimonadetes	unidentified_Gemmatimonadetes	Gemmatimonadales	Gemmatimonadaceae
OTU_2282	Gemmatimonadetes	unidentified_Gemmatimonadetes	Gemmatimonadales	Gemmatimonadaceae
OTU_85	Gemmatimonadetes	unidentified_Gemmatimonadetes	Gemmatimonadales	Gemmatimonadaceae	Gemmatimonas
OTU_3234	Gemmatimonadetes
OTU_1691	Gemmatimonadetes	unidentified_Gemmatimonadetes	Gemmatimonadales	Gemmatimonadaceae	Gemmatimonas
OTU_6827	Gemmatimonadetes	Longimicrobia	Longimicrobiales	Longimicrobiaceae
OTU_2534	Gemmatimonadetes	unidentified_Gemmatimonadetes	Gemmatimonadales	Gemmatimonadaceae	Gemmatimonas
OTU_806	Gemmatimonadetes	unidentified_Gemmatimonadetes	Gemmatimonadales	Gemmatimonadaceae	Gemmatimonas
OTU_75	Gemmatimonadetes	unidentified_Gemmatimonadetes	Gemmatimonadales	Gemmatimonadaceae	Gemmatimonas
OTU_6295	Gemmatimonadetes	unidentified_Gemmatimonadetes	Gemmatimonadales	Gemmatimonadaceae
OTU_315	Gemmatimonadetes	unidentified_Gemmatimonadetes	Gemmatimonadales	Gemmatimonadaceae	Gemmatimonas
OTU_87	Gemmatimonadetes	unidentified_Gemmatimonadetes	Gemmatimonadales	Gemmatimonadaceae
OTU_2512	Gemmatimonadetes	unidentified_Gemmatimonadetes	Gemmatimonadales	Gemmatimonadaceae
OTU_182	Gemmatimonadetes	unidentified_Gemmatimonadetes	Gemmatimonadales	Gemmatimonadaceae	Gemmatimonas
OTU_53	Gemmatimonadetes	unidentified_Gemmatimonadetes	Gemmatimonadales	Gemmatimonadaceae
OTU_1039	Gemmatimonadetes	unidentified_Gemmatimonadetes	Gemmatimonadales	Gemmatimonadaceae
OTU_987	Gemmatimonadetes	unidentified_Gemmatimonadetes	Gemmatimonadales	Gemmatimonadaceae
OTU_4435	Gemmatimonadetes	unidentified_Gemmatimonadetes	Gemmatimonadales	Gemmatimonadaceae
OTU_7176	Gemmatimonadetes	unidentified_Gemmatimonadetes	Gemmatimonadales	Gemmatimonadaceae	Gemmatimonas
OTU_1603	Gemmatimonadetes	unidentified_Gemmatimonadetes	Gemmatimonadales	Gemmatimonadaceae
OTU_717	Gemmatimonadetes	unidentified_Gemmatimonadetes	Gemmatimonadales	Gemmatimonadaceae
OTU_4642	Gemmatimonadetes	unidentified_Gemmatimonadetes	Gemmatimonadales	Gemmatimonadaceae
OTU_1569	Gemmatimonadetes	unidentified_Gemmatimonadetes	Gemmatimonadales	Gemmatimonadaceae
OTU_2482	Gemmatimonadetes
OTU_1382	Gemmatimonadetes	unidentified_Gemmatimonadetes	Gemmatimonadales	Gemmatimonadaceae
OTU_40	Gemmatimonadetes	unidentified_Gemmatimonadetes	Gemmatimonadales	Gemmatimonadaceae	Gemmatimonas
OTU_6161	Gemmatimonadetes	unidentified_Gemmatimonadetes	Gemmatimonadales	Gemmatimonadaceae
OTU_3014	Gemmatimonadetes	unidentified_Gemmatimonadetes	Gemmatimonadales	Gemmatimonadaceae	Gemmatirosa
OTU_4042	Gemmatimonadetes	unidentified_Gemmatimonadetes	Gemmatimonadales	Gemmatimonadaceae
OTU_32	Gemmatimonadetes	unidentified_Gemmatimonadetes	Gemmatimonadales	Gemmatimonadaceae
OTU_942	Gemmatimonadetes	unidentified_Gemmatimonadetes	Gemmatimonadales	Gemmatimonadaceae
OTU_5989	Gemmatimonadetes	unidentified_Gemmatimonadetes	Gemmatimonadales	Gemmatimonadaceae
OTU_123	Gemmatimonadetes	unidentified_Gemmatimonadetes	Gemmatimonadales	Gemmatimonadaceae	Gemmatimonas
OTU_2569	Gemmatimonadetes	unidentified_Gemmatimonadetes	Gemmatimonadales	Gemmatimonadaceae	Gemmatimonas
OTU_4659	Gemmatimonadetes	unidentified_Gemmatimonadetes	Gemmatimonadales	Gemmatimonadaceae	Gemmatimonas
OTU_5124	Gemmatimonadetes	unidentified_Gemmatimonadetes	Gemmatimonadales	Gemmatimonadaceae	Gemmatimonas
OTU_1106	Gemmatimonadetes	unidentified_Gemmatimonadetes	Gemmatimonadales	Gemmatimonadaceae	Gemmatimonas
OTU_1020	Gemmatimonadetes	unidentified_Gemmatimonadetes	Gemmatimonadales	Gemmatimonadaceae
OTU_1350	Gemmatimonadetes	unidentified_Gemmatimonadetes	Gemmatimonadales	Gemmatimonadaceae	Gemmatimonas
OTU_14	Gemmatimonadetes	unidentified_Gemmatimonadetes	Gemmatimonadales	Gemmatimonadaceae
OTU_1499	Gemmatimonadetes	unidentified_Gemmatimonadetes	Gemmatimonadales	Gemmatimonadaceae
OTU_2379	Gemmatimonadetes	unidentified_Gemmatimonadetes	Gemmatimonadales	Gemmatimonadaceae	Gemmatimonas
OTU_521	Gemmatimonadetes	unidentified_Gemmatimonadetes	Gemmatimonadales	Gemmatimonadaceae	Gemmatimonas
OTU_998	Gemmatimonadetes	unidentified_Gemmatimonadetes	Gemmatimonadales	Gemmatimonadaceae	Gemmatimonas
OTU_2226	Gemmatimonadetes	unidentified_Gemmatimonadetes	Gemmatimonadales	Gemmatimonadaceae	Gemmatimonas
OTU_2531	Gemmatimonadetes	unidentified_Gemmatimonadetes	Gemmatimonadales	Gemmatimonadaceae	unidentified_Gemmatimonadaceae	Gemmatimonadetes_bacterium_LX87
OTU_1228	Gemmatimonadetes	unidentified_Gemmatimonadetes	Gemmatimonadales	Gemmatimonadaceae	Gemmatimonas
OTU_4782	Hydrogenedentes
OTU_4870	Kiritimatiellaeota	Kiritimatiellae	unidentified_Kiritimatiellae	unidentified_Kiritimatiellae	unidentified_Kiritimatiellae	Verrucomicrobia_bacterium_ADurbBin070
OTU_4159	Latescibacteria
OTU_367	Latescibacteria
OTU_5510	Latescibacteria
OTU_215	Latescibacteria
OTU_1975	Latescibacteria
OTU_2516	Latescibacteria
OTU_4389	Latescibacteria
OTU_1202	Latescibacteria
OTU_1772	Latescibacteria
OTU_99	Latescibacteria
OTU_127	Latescibacteria
OTU_2294	Latescibacteria
OTU_1785	Latescibacteria
OTU_561	Latescibacteria
OTU_418	Latescibacteria
OTU_63	Latescibacteria
OTU_2071	Latescibacteria
OTU_2844	Latescibacteria
OTU_976	Latescibacteria
OTU_4718	Latescibacteria
OTU_257	Latescibacteria
OTU_577	Latescibacteria
OTU_5651	Latescibacteria
OTU_915	Latescibacteria
OTU_1276	Latescibacteria
OTU_1176	Latescibacteria
OTU_1923	Latescibacteria
OTU_6352	Latescibacteria
OTU_6954	Latescibacteria
OTU_708	Latescibacteria
OTU_603	Latescibacteria
OTU_163	Latescibacteria
OTU_6523	Melainabacteria
OTU_3902	Melainabacteria
OTU_4481	Melainabacteria
OTU_7376	Melainabacteria
OTU_5122	Melainabacteria
OTU_2584	Melainabacteria	unidentified_Melainabacteria	Obscuribacterales
OTU_911	Nitrospirae
OTU_434	Nitrospirae	Nitrospira	Nitrospirales	Nitrospiraceae
OTU_5087	Nitrospirae
OTU_1222	Nitrospirae	Nitrospira	Nitrospirales	Nitrospiraceae
OTU_2610	Nitrospirae	Nitrospira	Nitrospirales	Nitrospiraceae	unidentified_Nitrospiraceae	Nitrospira_sp_enrichment_culture_clone_80
OTU_7426	Nitrospirae	Nitrospira	Nitrospirales	Nitrospiraceae
OTU_41	Nitrospirae	Nitrospira	Nitrospirales	Nitrospiraceae
OTU_361	Nitrospirae
OTU_174	Nitrospirae	Nitrospira	Nitrospirales	Nitrospiraceae	unidentified_Nitrospiraceae	Nitrospirae_bacterium_RIFCSPLOWO2_01_FULL_62_17
OTU_2065	Nitrospirae	Nitrospira	Nitrospirales	Nitrospiraceae	unidentified_Nitrospiraceae	Nitrospira_sp
OTU_6936	Nitrospirae	Nitrospira	Nitrospirales	Nitrospiraceae
OTU_15	Nitrospirae	Nitrospira	Nitrospirales	Nitrospiraceae	unidentified_Nitrospiraceae	Nitrospira_japonica
OTU_811	Nitrospirae
OTU_7158	Nitrospirae	Nitrospira	Nitrospirales	Nitrospiraceae
OTU_5591	Parcubacteria
OTU_7440	Parcubacteria
OTU_3881	Parcubacteria
OTU_4452	Planctomycetes	Planctomycetacia	unidentified_Planctomycetacia	Gemmataceae
OTU_3299	Planctomycetes
OTU_1763	Planctomycetes	Planctomycetacia	unidentified_Planctomycetacia	Isosphaeraceae	Aquisphaera
OTU_175	Planctomycetes	Phycisphaerae	Tepidisphaerales
OTU_730	Planctomycetes	Phycisphaerae	Tepidisphaerales
OTU_4039	Planctomycetes	Planctomycetacia	unidentified_Planctomycetacia	Gemmataceae
OTU_4076	Planctomycetes	Planctomycetacia	unidentified_Planctomycetacia	Gemmataceae
OTU_1333	Planctomycetes
OTU_1987	Planctomycetes	Planctomycetacia	unidentified_Planctomycetacia	Isosphaeraceae
OTU_6785	Planctomycetes	Planctomycetacia	unidentified_Planctomycetacia	unidentified_Planctomycetacia	Pirellula
OTU_6120	Planctomycetes	Planctomycetacia	unidentified_Planctomycetacia	Isosphaeraceae	Aquisphaera
OTU_6129	Planctomycetes	Planctomycetacia	unidentified_Planctomycetacia	Gemmataceae
OTU_6003	Planctomycetes	Planctomycetacia	unidentified_Planctomycetacia	Isosphaeraceae
OTU_2566	Planctomycetes	Phycisphaerae	Tepidisphaerales
OTU_5208	Planctomycetes	Phycisphaerae	Tepidisphaerales
OTU_599	Planctomycetes	Planctomycetacia	unidentified_Planctomycetacia	Isosphaeraceae	Aquisphaera
OTU_2986	Planctomycetes	Planctomycetacia	unidentified_Planctomycetacia
OTU_7497	Planctomycetes	Planctomycetacia	unidentified_Planctomycetacia	Gemmataceae
OTU_1933	Planctomycetes	Planctomycetacia	unidentified_Planctomycetacia	Gemmataceae	Fimbriiglobus
OTU_2776	Planctomycetes	Planctomycetacia	unidentified_Planctomycetacia	Gemmataceae
OTU_1374	Planctomycetes	Planctomycetacia	unidentified_Planctomycetacia	Gemmataceae
OTU_1882	Planctomycetes	Phycisphaerae	Tepidisphaerales
OTU_2075	Planctomycetes	Phycisphaerae	Phycisphaerales	Phycisphaeraceae
OTU_4982	Planctomycetes	Planctomycetacia
OTU_589	Planctomycetes	Phycisphaerae	Tepidisphaerales
OTU_6536	Planctomycetes	Planctomycetacia	unidentified_Planctomycetacia	Isosphaeraceae
OTU_4222	Planctomycetes	Phycisphaerae	Tepidisphaerales
OTU_868	Planctomycetes	Planctomycetacia
OTU_4444	Planctomycetes	Planctomycetacia	unidentified_Planctomycetacia	Gemmataceae
OTU_2366	Planctomycetes	Planctomycetacia	unidentified_Planctomycetacia	Gemmataceae
OTU_5398	Planctomycetes	Planctomycetacia	unidentified_Planctomycetacia	Gemmataceae
OTU_1537	Planctomycetes	Planctomycetacia	unidentified_Planctomycetacia	unidentified_Planctomycetacia	Pirellula
OTU_3054	Planctomycetes	Planctomycetacia	unidentified_Planctomycetacia	Isosphaeraceae	Singulisphaera
OTU_1361	Planctomycetes	Planctomycetacia	unidentified_Planctomycetacia	Gemmataceae
OTU_3466	Planctomycetes	Planctomycetacia	unidentified_Planctomycetacia	Gemmataceae
OTU_5273	Planctomycetes	Planctomycetacia	unidentified_Planctomycetacia	Gemmataceae	unidentified_Gemmataceae	planctomycete_WY69
OTU_7152	Planctomycetes	Planctomycetacia	unidentified_Planctomycetacia	Gemmataceae
OTU_1964	Planctomycetes	Planctomycetacia
OTU_3697	Planctomycetes	Phycisphaerae	Phycisphaerales	Phycisphaeraceae
OTU_2198	Planctomycetes	Phycisphaerae	Tepidisphaerales
OTU_7603	Planctomycetes	Planctomycetacia	unidentified_Planctomycetacia	Gemmataceae
OTU_4315	Planctomycetes
OTU_6074	Planctomycetes	Planctomycetacia	unidentified_Planctomycetacia	Isosphaeraceae	Singulisphaera
OTU_3069	Planctomycetes	Planctomycetacia	unidentified_Planctomycetacia	Gemmataceae
OTU_5004	Planctomycetes	Planctomycetacia	unidentified_Planctomycetacia	Gemmataceae
OTU_4705	Planctomycetes	Planctomycetacia	unidentified_Planctomycetacia	Gemmataceae
OTU_5229	Planctomycetes	Planctomycetacia	unidentified_Planctomycetacia	Gemmataceae
OTU_3903	Planctomycetes	Planctomycetacia	unidentified_Planctomycetacia	Isosphaeraceae
OTU_935	Planctomycetes	Planctomycetacia	unidentified_Planctomycetacia	Isosphaeraceae
OTU_6516	Planctomycetes	Planctomycetacia	unidentified_Planctomycetacia	Isosphaeraceae	Singulisphaera
OTU_4177	Planctomycetes	Phycisphaerae	Tepidisphaerales
OTU_3472	Planctomycetes	Planctomycetacia	unidentified_Planctomycetacia	Gemmataceae
OTU_4854	Planctomycetes	Phycisphaerae	Tepidisphaerales
OTU_4379	Planctomycetes	Planctomycetacia
OTU_1031	Planctomycetes
OTU_1690	Planctomycetes	Planctomycetacia	unidentified_Planctomycetacia	Gemmataceae	Gemmata
OTU_1351	Planctomycetes	Phycisphaerae	Tepidisphaerales
OTU_3092	Planctomycetes	Phycisphaerae	Tepidisphaerales	Tepidisphaeraceae	Tepidisphaera
OTU_3830	Planctomycetes	Planctomycetacia	unidentified_Planctomycetacia	Gemmataceae
OTU_993	Planctomycetes	Planctomycetacia	unidentified_Planctomycetacia	Gemmataceae	Gemmata
OTU_1560	Planctomycetes	Planctomycetacia
OTU_2618	Planctomycetes	Planctomycetacia	unidentified_Planctomycetacia	Gemmataceae
OTU_4352	Planctomycetes	Planctomycetacia
OTU_7170	Planctomycetes	Planctomycetacia	unidentified_Planctomycetacia	Isosphaeraceae	Aquisphaera
OTU_2510	Planctomycetes	Planctomycetacia
OTU_6551	Planctomycetes	Planctomycetacia	unidentified_Planctomycetacia	Isosphaeraceae	Aquisphaera
OTU_2901	Planctomycetes	Planctomycetacia
OTU_1570	Planctomycetes	Planctomycetacia	unidentified_Planctomycetacia	unidentified_Planctomycetacia	Pirellula
OTU_4120	Planctomycetes	Planctomycetacia	unidentified_Planctomycetacia	unidentified_Planctomycetacia	Pirellula
OTU_5776	Planctomycetes	Planctomycetacia	Planctomycetales
OTU_5188	Planctomycetes	Planctomycetacia	unidentified_Planctomycetacia	Gemmataceae
OTU_1502	Planctomycetes
OTU_4647	Planctomycetes	Phycisphaerae	Tepidisphaerales
OTU_6638	Planctomycetes	Planctomycetacia	unidentified_Planctomycetacia	unidentified_Planctomycetacia	Pirellula
OTU_4553	Planctomycetes	Planctomycetacia	unidentified_Planctomycetacia	Gemmataceae
OTU_1600	Planctomycetes	Planctomycetacia	unidentified_Planctomycetacia	Gemmataceae
OTU_1509	Planctomycetes	Planctomycetacia	unidentified_Planctomycetacia	Gemmataceae
OTU_1961	Planctomycetes
OTU_1120	Planctomycetes	Phycisphaerae	Tepidisphaerales
OTU_885	Planctomycetes	Phycisphaerae	Tepidisphaerales
OTU_6328	Planctomycetes	Planctomycetacia	unidentified_Planctomycetacia	Isosphaeraceae
OTU_1445	Planctomycetes	Phycisphaerae	Tepidisphaerales
OTU_3989	Planctomycetes
OTU_3907	Planctomycetes	Planctomycetacia	unidentified_Planctomycetacia	unidentified_Planctomycetacia	Pirellula
OTU_4564	Planctomycetes	Planctomycetacia	unidentified_Planctomycetacia	Isosphaeraceae	Aquisphaera
OTU_5475	Planctomycetes	Planctomycetacia	unidentified_Planctomycetacia	Gemmataceae
OTU_2300	Planctomycetes	Phycisphaerae	Phycisphaerales	Phycisphaeraceae
OTU_7118	Planctomycetes	Phycisphaerae	Tepidisphaerales
OTU_3127	Planctomycetes	Phycisphaerae	Tepidisphaerales
OTU_3322	Planctomycetes	Planctomycetacia
OTU_5533	Planctomycetes	Planctomycetacia	unidentified_Planctomycetacia	Gemmataceae
OTU_3582	Planctomycetes	Planctomycetacia	unidentified_Planctomycetacia	Isosphaeraceae
OTU_5720	Planctomycetes	Planctomycetacia	unidentified_Planctomycetacia	Gemmataceae
OTU_4734	Planctomycetes	Planctomycetacia	unidentified_Planctomycetacia	Isosphaeraceae
OTU_3833	Planctomycetes	Planctomycetacia	unidentified_Planctomycetacia	Gemmataceae
OTU_6090	Planctomycetes	Planctomycetacia	unidentified_Planctomycetacia	Gemmataceae
OTU_4531	Planctomycetes	Planctomycetacia	unidentified_Planctomycetacia	Gemmataceae
OTU_4384	Planctomycetes	Planctomycetacia	Planctomycetales	unidentified_Planctomycetales	Schlesneria
OTU_1259	Planctomycetes	Planctomycetacia	unidentified_Planctomycetacia	Gemmataceae
OTU_2572	Planctomycetes	Phycisphaerae	Tepidisphaerales
OTU_2237	Planctomycetes	Planctomycetacia	unidentified_Planctomycetacia	Gemmataceae
OTU_6976	Planctomycetes	Planctomycetacia	unidentified_Planctomycetacia	Gemmataceae
OTU_1828	Planctomycetes	Planctomycetacia	unidentified_Planctomycetacia	Isosphaeraceae
OTU_825	Planctomycetes	Planctomycetacia	unidentified_Planctomycetacia	Isosphaeraceae	Aquisphaera
OTU_860	Planctomycetes
OTU_2331	Planctomycetes	Planctomycetacia	unidentified_Planctomycetacia	Gemmataceae
OTU_1858	Planctomycetes	Phycisphaerae	Tepidisphaerales
OTU_4019	Planctomycetes	Phycisphaerae	Tepidisphaerales
OTU_5490	Planctomycetes	Planctomycetacia	unidentified_Planctomycetacia	Isosphaeraceae
OTU_5966	Planctomycetes	Planctomycetacia	unidentified_Planctomycetacia	Gemmataceae
OTU_1752	Planctomycetes	Phycisphaerae	Tepidisphaerales
OTU_2275	Planctomycetes	Planctomycetacia	Planctomycetales
OTU_6769	Planctomycetes	Planctomycetacia	unidentified_Planctomycetacia	Isosphaeraceae
OTU_3820	Planctomycetes	Planctomycetacia	unidentified_Planctomycetacia	Isosphaeraceae
OTU_72	Planctomycetes	Phycisphaerae	Tepidisphaerales
OTU_268	Planctomycetes	Planctomycetacia	unidentified_Planctomycetacia	Isosphaeraceae	Singulisphaera
OTU_6473	Planctomycetes	Planctomycetacia	unidentified_Planctomycetacia	Isosphaeraceae
OTU_6931	Planctomycetes	Planctomycetacia	unidentified_Planctomycetacia	Isosphaeraceae
OTU_4092	Planctomycetes	Phycisphaerae	Phycisphaerales	Phycisphaeraceae
OTU_2552	Planctomycetes	Phycisphaerae	Tepidisphaerales
OTU_1413	Planctomycetes	Phycisphaerae	Tepidisphaerales
OTU_4744	Planctomycetes	Phycisphaerae	Tepidisphaerales
OTU_642	Planctomycetes	Planctomycetacia	unidentified_Planctomycetacia	Gemmataceae
OTU_2709	Planctomycetes	Phycisphaerae	Tepidisphaerales
OTU_1130	Planctomycetes	Phycisphaerae	Tepidisphaerales
OTU_6694	Planctomycetes	Planctomycetacia	unidentified_Planctomycetacia	Gemmataceae
OTU_7592	Planctomycetes	Planctomycetacia	unidentified_Planctomycetacia	Gemmataceae	Gemmata
OTU_4864	Planctomycetes	Planctomycetacia	unidentified_Planctomycetacia	Gemmataceae
OTU_814	Planctomycetes	Phycisphaerae	Tepidisphaerales
OTU_3201	Planctomycetes	Planctomycetacia	unidentified_Planctomycetacia	Gemmataceae
OTU_6603	Planctomycetes	Planctomycetacia	unidentified_Planctomycetacia	Isosphaeraceae	Aquisphaera
OTU_4852	Planctomycetes	Planctomycetacia
OTU_5598	Planctomycetes	Planctomycetacia	unidentified_Planctomycetacia	Gemmataceae
OTU_749	Planctomycetes
OTU_2651	Planctomycetes	Planctomycetacia	unidentified_Planctomycetacia	Gemmataceae
OTU_3204	Planctomycetes
OTU_2454	Planctomycetes	Phycisphaerae	Tepidisphaerales
OTU_2485	Planctomycetes	Phycisphaerae	Tepidisphaerales
OTU_2814	Planctomycetes	Planctomycetacia	unidentified_Planctomycetacia	Gemmataceae
OTU_1417	Planctomycetes	Phycisphaerae	Tepidisphaerales
OTU_6140	Planctomycetes	unidentified_Planctomycetes	unidentified_Planctomycetes	unidentified_Planctomycetes	unidentified_Planctomycetes	bacterium_UW_659-2-F09
OTU_1887	Planctomycetes	Planctomycetacia	unidentified_Planctomycetacia	Isosphaeraceae
OTU_2240	Planctomycetes	Planctomycetacia	unidentified_Planctomycetacia	Isosphaeraceae
OTU_1574	Planctomycetes	Phycisphaerae	Phycisphaerales	Phycisphaeraceae
OTU_4684	Planctomycetes	Planctomycetacia	unidentified_Planctomycetacia	unidentified_Planctomycetacia	unidentified_Planctomycetacia	Planctomycetaceae_bacterium_LX124
OTU_6749	Planctomycetes	Planctomycetacia
OTU_5588	Planctomycetes	Planctomycetacia	unidentified_Planctomycetacia	Gemmataceae
OTU_4706	Planctomycetes	Phycisphaerae	Phycisphaerales	Phycisphaeraceae
OTU_1471	Planctomycetes	Planctomycetacia
OTU_2319	Planctomycetes	Planctomycetacia	unidentified_Planctomycetacia	Gemmataceae
OTU_2896	Planctomycetes	Planctomycetacia	unidentified_Planctomycetacia	Gemmataceae
OTU_5903	Planctomycetes	Planctomycetacia	unidentified_Planctomycetacia	Gemmataceae
OTU_6767	Planctomycetes	Planctomycetacia	unidentified_Planctomycetacia	Gemmataceae
OTU_1702	Planctomycetes
OTU_4539	Planctomycetes	Phycisphaerae	Tepidisphaerales
OTU_2726	Planctomycetes	Planctomycetacia	unidentified_Planctomycetacia	Isosphaeraceae	Singulisphaera
OTU_3253	Planctomycetes	Planctomycetacia	unidentified_Planctomycetacia	Gemmataceae
OTU_1444	Planctomycetes	Planctomycetacia	unidentified_Planctomycetacia	Gemmataceae
OTU_5227	Planctomycetes
OTU_3922	Planctomycetes
OTU_4466	Planctomycetes	Phycisphaerae	Phycisphaerales	Phycisphaeraceae
OTU_4716	Planctomycetes	Planctomycetacia	unidentified_Planctomycetacia	Gemmataceae
OTU_6661	Planctomycetes	Planctomycetacia	Planctomycetales
OTU_5773	Planctomycetes	Planctomycetacia	unidentified_Planctomycetacia	Isosphaeraceae	Aquisphaera
OTU_1641	Planctomycetes	Planctomycetacia	unidentified_Planctomycetacia	Isosphaeraceae	Aquisphaera
OTU_2384	Planctomycetes	Phycisphaerae	Tepidisphaerales
OTU_337	Planctomycetes	Planctomycetacia	unidentified_Planctomycetacia	Isosphaeraceae
OTU_209	Planctomycetes
OTU_1855	Planctomycetes	Phycisphaerae	Tepidisphaerales
OTU_2751	Planctomycetes	Planctomycetacia	unidentified_Planctomycetacia	Isosphaeraceae
OTU_6001	Planctomycetes	Planctomycetacia	unidentified_Planctomycetacia	Isosphaeraceae	Singulisphaera
OTU_7244	Planctomycetes	Planctomycetacia	unidentified_Planctomycetacia	Isosphaeraceae
OTU_5139	Planctomycetes	Planctomycetacia	unidentified_Planctomycetacia	Gemmataceae
OTU_2096	Planctomycetes	Phycisphaerae	Phycisphaerales	Phycisphaeraceae
OTU_1531	Planctomycetes	Planctomycetacia	unidentified_Planctomycetacia	Gemmataceae
OTU_1430	Planctomycetes	Phycisphaerae	Tepidisphaerales
OTU_4024	Planctomycetes	Planctomycetacia	unidentified_Planctomycetacia	Gemmataceae	Gemmata
OTU_6412	Planctomycetes	Phycisphaerae	Tepidisphaerales
OTU_601	Planctomycetes	Phycisphaerae	Tepidisphaerales
OTU_2228	Planctomycetes	Planctomycetacia	unidentified_Planctomycetacia	Gemmataceae
OTU_6094	Planctomycetes	Planctomycetacia
OTU_3920	Planctomycetes	Planctomycetacia	unidentified_Planctomycetacia	Isosphaeraceae
OTU_1077	Planctomycetes	Phycisphaerae	Tepidisphaerales
OTU_1686	Planctomycetes	Planctomycetacia	unidentified_Planctomycetacia	unidentified_Planctomycetacia	Pirellula
OTU_6692	Planctomycetes	Phycisphaerae	Tepidisphaerales
OTU_2638	Planctomycetes
OTU_4254	Planctomycetes	Planctomycetacia	unidentified_Planctomycetacia	Gemmataceae
OTU_6175	Planctomycetes	Planctomycetacia	unidentified_Planctomycetacia	Isosphaeraceae
OTU_1513	Planctomycetes	Phycisphaerae	Tepidisphaerales
OTU_3899	Proteobacteria	Deltaproteobacteria	Myxococcales	Haliangiaceae	Haliangium
OTU_6401	Proteobacteria	Deltaproteobacteria	Myxococcales
OTU_4724	Proteobacteria	Deltaproteobacteria	Bdellovibrionales	Bdellovibrionaceae
OTU_264	Proteobacteria	Alphaproteobacteria	unidentified_Alphaproteobacteria	unidentified_Alphaproteobacteria	Dongia
OTU_1273	Proteobacteria	Gammaproteobacteria	unidentified_Gammaproteobacteria
OTU_2983	Proteobacteria	Deltaproteobacteria
OTU_5749	Proteobacteria	Deltaproteobacteria	Myxococcales	Haliangiaceae	Haliangium
OTU_142	Proteobacteria	Gammaproteobacteria	Xanthomonadales	Rhodanobacteraceae	Dyella
OTU_345	Proteobacteria	Alphaproteobacteria	Rhizobiales	Hyphomicrobiaceae
OTU_5115	Proteobacteria	Gammaproteobacteria	unidentified_Gammaproteobacteria	unidentified_Gammaproteobacteria	unidentified_Gammaproteobacteria	agricultural_soil_bacterium_SC-I-81
OTU_1446	Proteobacteria	Deltaproteobacteria	Myxococcales	Archangiaceae
OTU_1255	Proteobacteria	Alphaproteobacteria	Rickettsiales	unidentified_Rickettsiales	unidentified_Rickettsiales
OTU_108	Proteobacteria	Deltaproteobacteria
OTU_483	Proteobacteria	Deltaproteobacteria	Myxococcales	Haliangiaceae	Haliangium
OTU_470	Proteobacteria	Gammaproteobacteria	unidentified_Gammaproteobacteria	Nitrosomonadaceae
OTU_1194	Proteobacteria	Deltaproteobacteria	Myxococcales
OTU_4014	Proteobacteria	Gammaproteobacteria	unidentified_Gammaproteobacteria
OTU_7025	Proteobacteria	Gammaproteobacteria	unidentified_Gammaproteobacteria	unidentified_Gammaproteobacteria	Candidatus_Ovatusbacter
OTU_4346	Proteobacteria	Alphaproteobacteria	unidentified_Alphaproteobacteria	unidentified_Alphaproteobacteria
OTU_359	Proteobacteria	Alphaproteobacteria	Micropepsales	Micropepsaceae
OTU_1007	Proteobacteria	Deltaproteobacteria
OTU_4766	Proteobacteria	Gammaproteobacteria	Alteromonadales	Alteromonadaceae	Rheinheimera	Rheinheimera_aquimaris
OTU_5538	Proteobacteria	Gammaproteobacteria	unidentified_Gammaproteobacteria	Burkholderiaceae
OTU_3672	Proteobacteria	Gammaproteobacteria	unidentified_Gammaproteobacteria	unidentified_Gammaproteobacteria	Aquicella
OTU_456	Proteobacteria	Gammaproteobacteria	Xanthomonadales
OTU_348	Proteobacteria	Gammaproteobacteria	unidentified_Gammaproteobacteria	Burkholderiaceae	Ralstonia
OTU_4234	Proteobacteria	Deltaproteobacteria	Bdellovibrionales	Bdellovibrionaceae	Bdellovibrio
OTU_6333	Proteobacteria	Gammaproteobacteria	unidentified_Gammaproteobacteria
OTU_2089	Proteobacteria	Alphaproteobacteria	Caulobacterales	Caulobacteraceae
OTU_4812	Proteobacteria	Gammaproteobacteria	unidentified_Gammaproteobacteria	Nitrosomonadaceae
OTU_343	Proteobacteria	Gammaproteobacteria	unidentified_Gammaproteobacteria	Nitrosomonadaceae
OTU_4433	Proteobacteria	Alphaproteobacteria	unidentified_Alphaproteobacteria	Acetobacteraceae
OTU_701	Proteobacteria	Deltaproteobacteria	Myxococcales
OTU_524	Proteobacteria	Deltaproteobacteria	Bdellovibrionales	Bdellovibrionaceae	Bdellovibrio
OTU_2824	Proteobacteria	Deltaproteobacteria	Myxococcales	Haliangiaceae	Haliangium
OTU_5144	Proteobacteria	Deltaproteobacteria
OTU_2164	Proteobacteria	Gammaproteobacteria	Xanthomonadales	Rhodanobacteraceae	Chujaibacter
OTU_4815	Proteobacteria	Gammaproteobacteria	Xanthomonadales	Rhodanobacteraceae	Dokdonella
OTU_6437	Proteobacteria	Alphaproteobacteria	unidentified_Alphaproteobacteria	unidentified_Alphaproteobacteria
OTU_3190	Proteobacteria	Alphaproteobacteria	Rickettsiales	unidentified_Rickettsiales	unidentified_Rickettsiales
OTU_1123	Proteobacteria	Gammaproteobacteria	Enterobacteriales	Enterobacteriaceae
OTU_5154	Proteobacteria	Alphaproteobacteria	Rhizobiales	Xanthobacteraceae
OTU_2119	Proteobacteria	Alphaproteobacteria	Rhizobiales
OTU_1464	Proteobacteria	Gammaproteobacteria	Salinisphaerales	Solimonadaceae
OTU_596	Proteobacteria	Gammaproteobacteria	Xanthomonadales	Xanthomonadaceae	Thermomonas	Thermomonas_fusca
OTU_2892	Proteobacteria	Alphaproteobacteria	Rhizobiales	Xanthobacteraceae
OTU_7431	Proteobacteria	Gammaproteobacteria	unidentified_Gammaproteobacteria	unidentified_Gammaproteobacteria	Aquicella
OTU_969	Proteobacteria	Gammaproteobacteria	unidentified_Gammaproteobacteria	Burkholderiaceae	Cupriavidus
OTU_807	Proteobacteria	Gammaproteobacteria	Pseudomonadales	Moraxellaceae	Psychrobacter	Psychrobacter_nivimaris
OTU_4463	Proteobacteria
OTU_7568	Proteobacteria	Gammaproteobacteria	Pseudomonadales	Moraxellaceae	Psychrobacter	Psychrobacter_alimentarius
OTU_4747	Proteobacteria	Deltaproteobacteria	Bradymonadales	unidentified_Bradymonadales	unidentified_Bradymonadales	Deltaproteobacteria_bacterium_SKP-2
OTU_6919	Proteobacteria	Alphaproteobacteria	Micropepsales	Micropepsaceae
OTU_1966	Proteobacteria	Alphaproteobacteria	unidentified_Alphaproteobacteria	unidentified_Alphaproteobacteria	unidentified_Alphaproteobacteria
OTU_42	Proteobacteria	Gammaproteobacteria
OTU_5461	Proteobacteria	Gammaproteobacteria	unidentified_Gammaproteobacteria	unidentified_Gammaproteobacteria	Acidibacter
OTU_3145	Proteobacteria	Deltaproteobacteria	Oligoflexales	Oligoflexaceae	Oligoflexus	Oligoflexus_tunisiensis
OTU_6351	Proteobacteria	Gammaproteobacteria	Cellvibrionales	Halieaceae	Halioglobus
OTU_600	Proteobacteria	Gammaproteobacteria	Xanthomonadales	Xanthomonadaceae	Thermomonas
OTU_4830	Proteobacteria	Deltaproteobacteria	Oligoflexales
OTU_4142	Proteobacteria	Deltaproteobacteria
OTU_454	Proteobacteria	Gammaproteobacteria	unidentified_Gammaproteobacteria	unidentified_Gammaproteobacteria	Steroidobacter	bacterium_MI-8
OTU_548	Proteobacteria	Alphaproteobacteria	unidentified_Alphaproteobacteria	Acetobacteraceae
OTU_774	Proteobacteria	Gammaproteobacteria	unidentified_Gammaproteobacteria	Nitrosomonadaceae	Nitrosospira
OTU_3660	Proteobacteria	Deltaproteobacteria	Bdellovibrionales	Bdellovibrionaceae	Bdellovibrio
OTU_3022	Proteobacteria
OTU_579	Proteobacteria	Gammaproteobacteria	unidentified_Gammaproteobacteria	unidentified_Gammaproteobacteria	Acidibacter
OTU_5811	Proteobacteria	Gammaproteobacteria	unidentified_Gammaproteobacteria
OTU_3144	Proteobacteria	Gammaproteobacteria	Xanthomonadales	Xanthomonadaceae	Stenotrophomonas
OTU_155	Proteobacteria	Gammaproteobacteria	Enterobacteriales	Enterobacteriaceae	unidentified_Enterobacteriaceae	Escherichia_coli
OTU_28	Proteobacteria	Gammaproteobacteria	unidentified_Gammaproteobacteria	unidentified_Gammaproteobacteria	unidentified_Gammaproteobacteria	beta_proteobacterium_WWH154
OTU_2958	Proteobacteria	Alphaproteobacteria
OTU_6756	Proteobacteria	Alphaproteobacteria	unidentified_Alphaproteobacteria	unidentified_Alphaproteobacteria	unidentified_Alphaproteobacteria	Acetobacteraceae_bacterium_WX59
OTU_302	Proteobacteria	Gammaproteobacteria	Xanthomonadales
OTU_554	Proteobacteria	Gammaproteobacteria	unidentified_Gammaproteobacteria
OTU_634	Proteobacteria	Gammaproteobacteria	unidentified_Gammaproteobacteria
OTU_3343	Proteobacteria	Deltaproteobacteria	Myxococcales	Haliangiaceae	Haliangium
OTU_6482	Proteobacteria	Deltaproteobacteria	Syntrophobacterales	Syntrophobacteraceae
OTU_3246	Proteobacteria	Deltaproteobacteria	Bdellovibrionales	Bdellovibrionaceae	Bdellovibrio
OTU_6906	Proteobacteria	Deltaproteobacteria	Myxococcales	Archangiaceae	Anaeromyxobacter
OTU_858	Proteobacteria	Alphaproteobacteria	Rhodospirillales	Rhodospirillaceae
OTU_431	Proteobacteria	Alphaproteobacteria	unidentified_Alphaproteobacteria	unidentified_Alphaproteobacteria	Reyranella
OTU_5180	Proteobacteria	Deltaproteobacteria	Myxococcales
OTU_20	Proteobacteria	Alphaproteobacteria	Rhizobiales	Xanthobacteraceae
OTU_263	Proteobacteria	Gammaproteobacteria	unidentified_Gammaproteobacteria	Burkholderiaceae	Pseudoduganella
OTU_13	Proteobacteria	Deltaproteobacteria	Myxococcales	Haliangiaceae	Haliangium
OTU_156	Proteobacteria	Gammaproteobacteria	unidentified_Gammaproteobacteria
OTU_5816	Proteobacteria	Alphaproteobacteria	Caulobacterales	Caulobacteraceae
OTU_690	Proteobacteria	Alphaproteobacteria	Rhizobiales	Beijerinckiaceae	Rhodoblastus
OTU_1040	Proteobacteria	Alphaproteobacteria	Rhizobiales
OTU_859	Proteobacteria	Gammaproteobacteria	unidentified_Gammaproteobacteria	Burkholderiaceae	Delftia
OTU_4321	Proteobacteria	Gammaproteobacteria	unidentified_Gammaproteobacteria	unidentified_Gammaproteobacteria	Wenzhouxiangella
OTU_1626	Proteobacteria	Alphaproteobacteria	unidentified_Alphaproteobacteria	unidentified_Alphaproteobacteria
OTU_407	Proteobacteria	Deltaproteobacteria	Desulfuromonadales	Geobacteraceae	Geobacter
OTU_1891	Proteobacteria	Deltaproteobacteria	Myxococcales	Haliangiaceae	Haliangium
OTU_4209	Proteobacteria	Deltaproteobacteria	Myxococcales	Archangiaceae	Anaeromyxobacter
OTU_7195	Proteobacteria	Alphaproteobacteria	Rhizobiales	Xanthobacteraceae
OTU_2849	Proteobacteria	Deltaproteobacteria	Myxococcales
OTU_742	Proteobacteria	Gammaproteobacteria	unidentified_Gammaproteobacteria	unidentified_Gammaproteobacteria	Acidibacter
OTU_1102	Proteobacteria	Gammaproteobacteria	unidentified_Gammaproteobacteria
OTU_1663	Proteobacteria	Deltaproteobacteria	Desulfarculales	Desulfarculaceae
OTU_5254	Proteobacteria	Gammaproteobacteria	unidentified_Gammaproteobacteria	unidentified_Gammaproteobacteria	Aquicella
OTU_203	Proteobacteria	Gammaproteobacteria	unidentified_Gammaproteobacteria	Gallionellaceae
OTU_3684	Proteobacteria	Deltaproteobacteria	Bdellovibrionales	Bdellovibrionaceae	Bdellovibrio
OTU_6160	Proteobacteria	Alphaproteobacteria	unidentified_Alphaproteobacteria	unidentified_Alphaproteobacteria
OTU_6991	Proteobacteria	Deltaproteobacteria	Desulfuromonadales	Geobacteraceae	Geobacter
OTU_5569	Proteobacteria	Deltaproteobacteria	Myxococcales
OTU_1294	Proteobacteria	Deltaproteobacteria	Myxococcales
OTU_2469	Proteobacteria	Gammaproteobacteria	unidentified_Gammaproteobacteria	Burkholderiaceae
OTU_2959	Proteobacteria	Gammaproteobacteria	Alteromonadales	Idiomarinaceae	Idiomarina
OTU_844	Proteobacteria	Deltaproteobacteria	Myxococcales	Archangiaceae	Anaeromyxobacter
OTU_270	Proteobacteria	Gammaproteobacteria	Xanthomonadales	Xanthomonadaceae	Lysobacter
OTU_6180	Proteobacteria	Alphaproteobacteria	Rickettsiales	unidentified_Rickettsiales	unidentified_Rickettsiales
OTU_98	Proteobacteria	Alphaproteobacteria	Micropepsales	Micropepsaceae
OTU_4993	Proteobacteria	Alphaproteobacteria	Rickettsiales	unidentified_Rickettsiales	unidentified_Rickettsiales
OTU_4518	Proteobacteria	Gammaproteobacteria	Pasteurellales	Pasteurellaceae	Actinobacillus	[Haemophilus]_parasuis
OTU_741	Proteobacteria	Alphaproteobacteria	unidentified_Alphaproteobacteria	unidentified_Alphaproteobacteria	Reyranella
OTU_3161	Proteobacteria
OTU_1454	Proteobacteria	Alphaproteobacteria	Sphingomonadales	Sphingomonadaceae	Novosphingobium
OTU_644	Proteobacteria	Deltaproteobacteria	Myxococcales	Haliangiaceae	Haliangium
OTU_1280	Proteobacteria	Deltaproteobacteria	Myxococcales	Haliangiaceae	Haliangium
OTU_1307	Proteobacteria	Gammaproteobacteria	unidentified_Gammaproteobacteria	unidentified_Gammaproteobacteria	unidentified_Gammaproteobacteria
OTU_1389	Proteobacteria	Alphaproteobacteria	Sphingomonadales	Sphingomonadaceae
OTU_1748	Proteobacteria	Alphaproteobacteria	Rhizobiales	Rhizobiaceae	Neorhizobium	Neorhizobium_galegae
OTU_4758	Proteobacteria	Alphaproteobacteria	Rhizobiales	Xanthobacteraceae
OTU_1375	Proteobacteria	Alphaproteobacteria	Rhizobiales	unidentified_Rhizobiales	Nordella
OTU_84	Proteobacteria	Deltaproteobacteria	Myxococcales	Archangiaceae	Anaeromyxobacter
OTU_5341	Proteobacteria	Gammaproteobacteria	Salinisphaerales	Solimonadaceae	Polycyclovorans
OTU_5573	Proteobacteria	Deltaproteobacteria
OTU_1664	Proteobacteria	Gammaproteobacteria	unidentified_Gammaproteobacteria	unidentified_Gammaproteobacteria	Acidibacter
OTU_4887	Proteobacteria
OTU_4585	Proteobacteria	Deltaproteobacteria	Myxococcales	Sandaracinaceae
[truncated: 1,175 more rows]

## Sheet: Table S4
Table S4. Identification of differential sugarcane metabolites between the BS and SS groups.
ID	Name_des	Formula	Molecular Weight	RT [min]	ChemSpider_Results	mzCloud_Results	mzVault_Results	BS1	BS2	BS3	BS4	BS5	BS6	SS1	SS2	SS3	SS4	SS5	SS6	FC	log2FC	Pvalue	ROC	VIP	Up.Down
Com_2385	Delavirdine	C22 H28 N6 O3 S	456.196	11.698	Full match	No results	No results	212111	91625.4	77208.5	212161	135423	100434	11780.4	5575.75	5596.5	5847.43	6167.88	8775.25	18.9507	4.24418	2.96801e-07	1	2.9793	up
Com_479	Leucoside 山奈酚3-O-桑布双糖苷	C26 H28 O15	580.142	9.556	Partial match	No results	Full match	17175.7	25329	22815.2	12670.4	12286.4	44972.7	620086	453733	1.1839e+06	2.26518e+06	2.5193e+06	2.10061e+06	0.014793	-6.07894	1.33344e-06	1	4.22327	down
Com_1776	(3S)-2'-(Methylsulfanyl)-4'H-spiro[indole-3,5'-[1,3]thiazol]-2(1H)-one	C11 H10 N2 O S2	250.023	1.268	Full match	No results	No results	135934	344539	110114	165004	204806	253345	40857.5	29048.2	14147.1	25130	23781.4	26508	7.61099	2.92808	4.96952e-06	1	2.05951	up
Com_987	Cefepime	C19 H24 N6 O5 S2	480.124	8.053	Full match	No results	No results	930852	876552	455312	846729	767405	993377	144867	177682	145260	130204	60585.6	84777.5	6.5515	2.71182	5.685e-06	1	1.96	up
Com_4347	versicotide A	C25 H29 N5 O5	479.215	11.039	Full match	No results	No results	4458.41	3302.05	3490.15	3782.74	2943.31	3537.4	27668.7	18717.8	19516.7	27341.5	45919.8	19736.2	0.135393	-2.88477	6.25378e-06	1	2.02604	down
Com_952	kaempferol-3-O-rutinoside	C27 H30 O15	594.158	9.71	Partial match	No results	Full match	33067.7	33887.8	110058	41669.2	22871.7	69988.1	901329	728511	230482	491260	723949	614664	0.0844244	-3.5662	1.02509e-05	1	2.63742	down
Com_376	Robinin	C33 H40 O19	740.216	8.584	Full match	No results	No results	97091.9	171061	64745.8	97773.1	28229	205563	3.30095e+06	1.1208e+06	920464	1.57554e+06	3.25374e+06	3.52123e+06	0.0485268	-4.36507	1.32489e-05	1	3.17667	down
Com_778	Vaccarin 王不留行黄酮苷	C32 H38 O19	726.2	8.454	Partial match	No results	Full match	18545.3	12293.4	86219.5	11222.3	12058.8	15078.5	924904	164936	457216	480078	1.29148e+06	667489	0.0389899	-4.68075	1.36833e-05	1	3.49512	down
Com_1433	Kuromanin	C21 H20 O11	448.1	9.691	Not the top hit	Full match	Not the top hit	6719.2	24199.1	19105.8	5946.38	4702.94	19345.4	440172	210240	86881.9	144864	477456	338454	0.0471234	-4.40741	1.72243e-05	1	3.18845	down
Com_2434	2-Phenyl-2-pentenal	C11 H12 O	160.089	10.236	Full match	No results	No results	19703.4	18975.5	16010.2	17392.9	17533.2	25644.9	74218.2	66089.9	107690	106298	184950	125143	0.173483	-2.52713	1.95412e-05	1	1.74555	down
Com_3210	16-ketoestrone	C18 H20 O3	284.141	10.241	Full match	No results	No results	5929.47	4779.7	5970.68	5404.38	4680.01	5097.37	49490.8	30254.7	95140.3	68359.2	102791	78024.2	0.0751346	-3.73438	2.2776e-05	1	2.58045	down
Com_1278	N-acetyl-L-2-aminoadipic acid	C8 H13 N O5	203.079	1.483	Full match	No results	No results	171158	159115	150710	248997	136094	137624	313042	367033	454830	462700	470073	625668	0.372659	-1.42407	2.31139e-05	1	1.01175	down
Com_1314	hesperetin 7-O-beta-D-glucoside	C22 H24 O11	464.131	9.552	Full match	No results	No results	32848.6	32306.4	89604.9	29462.5	15562.2	41307.5	416279	479825	212172	401963	316930	333018	0.111607	-3.1635	3.33623e-05	1	2.38256	down
Com_3530	S-(2-Fluorophenyl) 2,4-dideoxy-2-fluoro-5-S-methyl-1,5-dithiopentonate	C12 H14 F2 O2 S2	292.04	8.346	Full match	No results	No results	15496.6	10283.6	13375.1	13841.4	11747.7	20130.3	33171.4	72763.1	65671.6	43405.5	34230.2	50630.4	0.283036	-1.82094	3.37502e-05	1	1.28295	down
Com_1237	Dalpanin	C26 H30 O12	534.173	9.221	Full match	No results	No results	85331.8	108237	111807	90287.9	124759	84562.6	238029	415163	555177	373702	324588	251519	0.280322	-1.83484	4.4314e-05	1	1.27393	down
Com_1876	6-O-sinapoyl-D-glucono-1,5-lactone	C17 H20 O10	384.105	7.345	Full match	No results	No results	9128.51	6419.75	21395.3	7609.71	9217	10699.2	72765.7	250814	154618	100010	52101.3	53608.5	0.094265	-3.40713	4.69417e-05	1	2.36232	down
Com_2785	Biochanin A	C16 H12 O5	284.068	8.733	Not the top hit	Full match	Not the top hit	16376.8	16584.9	19356.5	15874.9	18877.1	19433.9	72792.8	58068.8	71794.1	97889.1	76698.9	154076	0.200452	-2.31867	5.00784e-05	1	1.60333	down
Com_2665	Psoralidin	C20 H16 O5	336.099	9.245	Full match	No results	No results	20853.7	38388.2	31477.4	38884.7	45432.2	35325.2	82905.2	122268	141303	150614	90297.8	67520.7	0.321208	-1.63842	7.37223e-05	1	1.15745	down
Com_6227	molecular iodine	I2	253.808	1.271	Full match	No results	No results	5024.57	7662.66	4812.38	3128.64	4894.48	5558.38	1644.8	1585.56	2113.43	1811.28	2692.68	1740.52	2.68212	1.42337	8.55475e-05	1	1.04571	up
Com_738	Hesperidin	C28 H34 O15	610.189	9.549	Full match	Full match	Full match	54511.5	55536.2	163133	94917.4	16910.1	76801	1.11216e+06	1.16065e+06	424323	1.11527e+06	678231	1.10131e+06	0.0825848	-3.59798	8.58724e-05	1	2.73454	down
Com_2736	benzyl 2-Aminoethylcarbamate	C10 H14 N2 O2	194.105	1.549	Full match	No results	No results	157546	53130.4	111387	163652	106402	89019.6	48844.6	15354.2	14210.6	13747.4	9421.24	12326	5.97991	2.58012	9.73915e-05	1	1.93055	up
Com_1601	8-demethyl-8-(2,3-O-dimethyl-alpha-L-rhamnosyl)tetracenomycin C	C30 H32 O15	632.171	9.554	Full match	No results	No results	24901.9	23691.6	65693	40185	8946.72	33498.5	289831	317928	116278	393781	160663	369054	0.119522	-3.06465	0.000102884	1	2.27859	down
Com_2971	Daidzin	C21 H20 O9	416.11	9.685	Full match	No results	No results	7017.14	22360.5	13909.5	8783.92	6284.64	9033.76	67610.2	32815.2	40846.6	68579.5	126334	135742	0.142796	-2.80797	0.000104419	1	1.95689	down
Com_3347	puerarin xyloside	C26 H28 O13	548.152	10.624	Full match	No results	No results	5269.24	3962.92	5151.56	4241.89	4053.89	4542.87	60035.7	17972.5	44494	37622.6	96815.9	49704.2	0.0887749	-3.4937	0.000106135	1	2.38191	down
Com_5688	N-Succinyl Lysine	C10 H18 N2 O5	246.122	1.949	Full match	No results	No results	15610.2	10627.9	10494.5	11204.6	5932.09	9194.98	4880.51	3470.55	4312.77	3428.13	2526.15	3571.19	2.84211	1.50696	0.000110225	1	1.0547	up
Com_728	Rhoifolin	C27 H30 O14	578.163	9.755	Full match	Full match	Full match	91202.6	84845	204912	85333.8	58669.5	86873.1	1.23456e+06	456854	278824	589257	1.37789e+06	609679	0.134557	-2.89372	0.000123791	1	2.01671	down
Com_2738	Quercitrin	C21 H20 O11	448.1	10.133	Full match	No results	No results	7733.67	16820.7	18986.6	6192.49	4094.92	9296.77	137477	63522.8	28382.7	45752.6	106977	83529.6	0.135566	-2.88294	0.000136805	1	2.08531	down
Com_2360	BX7175000	C8 H10 N2 O	150.079	1.482	Full match	No results	No results	214756	54686.9	136989	215842	150740	112138	62677.3	18921.3	13615	12843.5	12652.2	12224	6.65862	2.73522	0.000146414	0.972222	2.06341	up
Com_2345	clindamycin-2-phosphate	C18 H34 Cl N2 O8 P S	504.147	6.574	Full match	No results	No results	15481.6	8500.55	48544	16580.2	8843.05	14349.8	174960	169889	93327.3	106612	96453.9	128310	0.145928	-2.77667	0.000162321	1	2.17944	down
Com_4134	Dexloxiglumide	C21 H30 Cl2 N2 O5	460.155	9.015	Full match	No results	No results	4822.18	3596.71	5910.22	5181.93	3620.47	4271.14	24739.2	12596.9	30816.8	50703.7	23864.5	58869.9	0.135932	-2.87904	0.000195875	1	1.9367	down
Com_1908	5-Hydroxy-3-(4-hydroxyphenyl)-4-oxo-4H-chromen-7-yl hexopyranoside	C21 H20 O10	432.105	9.733	Full match	No results	No results	18562.2	19252.5	75347.9	24958	34276.6	36881.2	126120	77285.7	131643	189022	225759	305022	0.198396	-2.33354	0.000216681	1	1.68199	down
Com_1560	Ligustroflavone 女贞苷	C33 H40 O18	724.221	9.533	Partial match	No results	Full match	55378.2	19898.6	99178.7	35102.5	43380.7	39603.9	378644	133554	130196	184650	341010	234737	0.208543	-2.26158	0.000245357	1	1.67712	down
Com_56	Isovitexin 2''-O-arabinoside	C26 H28 O14	564.147	9.031	Partial match	No results	Full match	89201	157368	3.08076e+06	132093	60278.5	181333	3.16515e+07	8.64681e+06	8.81723e+06	2.15618e+07	2.25426e+07	1.72223e+07	0.033511	-4.89922	0.000264292	1	4.54115	down
Com_2644	Bizelesin	C43 H36 Cl2 N8 O5	814.22	7.755	Full match	No results	No results	184674	95348.6	148262	133237	80190.9	99839.8	67922.1	41437.3	30083.5	23502.2	42600.6	46656.7	2.94031	1.55597	0.000266463	1	1.11612	up
Com_2371	N~4~-Benzyl-N~2~-(3-fluorophenyl)-2,4-quinazolinediamine	C21 H17 F N4	344.144	9.242	Full match	No results	No results	11631.4	9099.61	53184.5	7634.53	7926.39	6732.98	117709	121567	151396	119355	194009	119889	0.11677	-3.09826	0.000364317	1	2.52659	down
Com_1287	2-AB	C7 H8 N2 O	136.064	1.824	Full match	No results	No results	393964	106298	549635	463818	345555	355207	170898	49906.6	29841.1	25124.4	20872.1	29620.8	6.78739	2.76286	0.000402546	0.972222	2.16431	up
Com_95	Vicenin III 维采宁III	C26 H28 O14	564.147	8.515	Partial match	No results	Full match	1.63389e+06	1.74917e+06	6.00166e+06	1.61388e+06	906121	1.15462e+06	1.65855e+07	1.73638e+07	5.09847e+06	5.70876e+06	1.64384e+07	1.08873e+07	0.181173	-2.46456	0.000461504	0.944444	1.88752	down
Com_818	Dulcin	C9 H12 N2 O2	180.09	1.55	Full match	No results	No results	1.40089e+06	175234	555659	464858	627702	484281	276298	55482.4	38936.9	39155.9	27629.5	38448	7.79203	2.962	0.000462877	0.972222	2.3133	up
Com_2605	CASCAROSIDE C	C27 H32 O13	564.183	9.175	Full match	No results	No results	19450	22805	58980.7	15944.1	15022.9	17100.9	66012.1	140530	103500	90237.5	105835	45755	0.270541	-1.88608	0.00046899	0.972222	1.41116	down
Com_345	Trigonelline	C7 H7 N O2	137.048	1.402	Not the top hit	Full match	Not the top hit	838846	1.0037e+06	333190	1.22013e+06	815158	681869	3.63873e+06	2.36399e+06	1.56764e+06	2.42826e+06	1.80962e+06	3.58835e+06	0.317791	-1.65385	0.000598833	1	1.28009	down
Com_1929	Ligustilide 藁本内酯	C12 H14 O2	190.099	10.247	Partial match	No results	Full match	3162.36	19236.5	25385.8	22005.5	25383.1	29104.2	106726	80346.9	159855	160976	278684	183383	0.128125	-2.96437	0.000626102	1	2.21493	down
Com_933	(2R)-8-ethyl-7-hydroxy-5-methoxy-2-methyl-2,3-dihydrochromen-4-one	C13 H16 O4	236.105	9.433	Partial match	No results	Full match	290790	134006	201438	187079	235514	191103	340595	712917	901320	543845	354589	524962	0.367035	-1.44601	0.000648053	1	1.0043	down
Com_3569	Podorhizol beta-D-glucoside	C28 H34 O13	578.199	10.073	Full match	No results	No results	19302.4	16421.2	49599.7	23924.4	21613.1	25202.7	53644.6	63955.3	74581.3	75302.4	73371.7	67832	0.381865	-1.38886	0.000732579	1	1.04729	down
Com_458	sitaxentan	C18 H15 Cl N2 O6 S2	454.004	1.295	Full match	No results	No results	2.15411e+06	2.18763e+06	2.60748e+06	1.35259e+06	2.71086e+06	1.76608e+06	96384.2	86115.3	31104.1	100342	2682.73	64455.2	33.5327	5.0675	0.000820833	1	4.02575	up
Com_1179	IY9RJD7JGI	C18 H20 Cl2 N2 O3	382.087	6.894	Full match	No results	No results	711349	399534	217944	434651	677379	313231	116452	96967.3	147991	133714	233329	144813	3.15378	1.65708	0.000842188	0.972222	1.14362	up
Com_5412	clavulazine	C8 H10 N2 O2	166.074	6.509	Full match	No results	No results	19882	11907.4	10055.1	19359.7	17412.4	17946.7	11716.6	6217.26	5632.61	4252.97	3379.89	4221.52	2.72617	1.44688	0.000884062	0.972222	1.08899	up
Com_5021	Paraldehyde	C6 H12 O3	132.079	14.452	Full match	No results	No results	3183.75	3007.49	3209.34	2937.71	3782.62	8181.08	12979	10692.3	13844.2	8460.45	7170.4	27571.7	0.301073	-1.73182	0.00094421	0.972222	1.21801	down
Com_589	Guvacine	C6 H9 N O2	127.063	1.572	Full match	No results	No results	1.60961e+06	758345	1.7131e+06	1.97139e+06	1.8067e+06	1.08298e+06	1.07107e+06	356836	288341	253333	172830	232314	3.76555	1.91286	0.00113053	0.972222	1.51925	up
Com_1015	1-(5-Bromo-2,4-dimethoxybenzyl)-4-(2-ethoxyphenyl)piperazine	C21 H27 Br N2 O3	434.118	10.731	Full match	No results	No results	523821	937831	345516	524845	364232	567476	320271	39955	20704.6	52176	35111.2	45443.5	6.35384	2.66763	0.00114581	1	2.31836	up
Com_530	DL-Arginine	C6 H14 N4 O2	174.112	1.282	Full match	Full match	No results	1.20596e+06	847450	689028	2.35336e+06	1.01341e+06	695557	382348	115411	86321.2	101189	492220	248871	4.77072	2.25421	0.00129389	1	1.72299	up
Com_397	MHPG	C9 H12 O4	184.073	8.549	Full match	No results	No results	2.8813e+06	1.26395e+06	616854	3.59849e+06	1.74664e+06	2.16292e+06	681012	444169	288738	344332	335497	477248	4.77253	2.25475	0.00129531	0.972222	1.49	up
Com_5505	MIA	C9 H7 N O3	177.042	3.342	Full match	No results	No results	16221.9	6204.25	10184.4	15273.2	16371.6	14680.9	10324.5	4353.88	3662.64	3281.41	2975.64	3362.56	2.82312	1.49729	0.00131906	0.944444	1.12506	up
Com_960	3-hydroxybenzylhydrazine	C7 H10 N2 O	138.079	1.575	Full match	No results	No results	1.10911e+06	155962	545149	669482	555885	416251	314389	49667.1	17788.1	15827.5	15751.2	15768.9	8.04266	3.00767	0.00135051	0.972222	2.81187	up
Com_446	5-Methoxybenzimidazole	C8 H8 N2 O	148.064	1.578	Full match	No results	No results	3.27837e+06	798589	1.80676e+06	2.30952e+06	1.9015e+06	1.76177e+06	1.27739e+06	203765	148781	137877	82718	97580.2	6.08616	2.60553	0.00137196	0.972222	2.33364	up
Com_1507	Gandotinib	C23 H25 Cl F N7 O	469.179	1.431	Full match	No results	No results	502165	119127	311297	286833	255737	371303	188053	42589.6	43178.6	26146.8	14303.1	22147.3	5.48858	2.45643	0.00138683	0.972222	2.06085	up
Com_2147	medorinone	C9 H8 N2 O	160.064	1.62	Full match	No results	No results	238720	105949	219272	253066	219378	218432	136807	48004	24578.7	23412.6	15931.5	23682.2	4.60626	2.20359	0.00140678	0.972222	1.8392	up
Com_2340	MUGlcU	C16 H16 O9	352.079	6.813	Full match	No results	No results	150550	141777	60195.9	218892	182662	155370	47546.3	75183.2	42394	50781.2	43286.9	56436.9	2.88138	1.52676	0.00148264	0.972222	1.02921	up
Com_6278	N,4-Dinitroso-N-methylaniline	C7 H7 N3 O2	165.054	2.259	Full match	No results	No results	7861.8	2439.61	5211.53	5211.9	4077.55	5533.96	4050.23	904.948	1062.77	867.797	635.854	811.7	3.64037	1.86409	0.0015147	0.972222	1.50265	up
Com_2614	dopamine	C8 H11 N O2	153.079	1.663	Full match	No results	No results	120182	96736	115877	179845	161450	143763	86697.6	66283	53387.6	49585.8	24986	32216.7	2.61164	1.38495	0.00155398	1	1.04602	up
Com_1404	4-Aminopyridine	C5 H6 N2	94.0535	1.479	Full match	No results	No results	232019	139842	475096	534767	244991	396171	199142	23499.8	11859.6	11000.8	6571.91	9862.24	7.7228	2.94912	0.00156506	0.972222	2.86634	up
Com_289	L-Pyroglutamic acid	C5 H7 N O3	129.043	1.622	Full match	Full match	No results	3.9496e+06	1.44359e+06	4.45327e+06	5.24195e+06	1.9372e+06	2.91632e+06	2.34147e+06	536510	372287	433195	230183	527890	4.48988	2.16668	0.00163895	0.944444	1.7615	up
Com_4208	Butabarbital	C10 H16 N2 O3	212.116	1.488	Full match	No results	No results	60456.8	7766.05	18021.4	35120.6	27012.2	15364.2	5490.76	5199.38	4672.78	4697	2806.01	3909.1	6.11544	2.61246	0.00166015	1	1.66541	up
Com_165	lactide	C6 H8 O4	144.042	1.342	Full match	No results	No results	1.10287e+06	2.4338e+06	1.144e+06	2.22827e+06	526989	978059	3.23702e+06	2.61251e+06	3.52069e+06	5.88225e+06	1.07641e+07	9.33005e+06	0.238042	-2.07071	0.00168931	1	1.44803	down
Com_2995	DL-Glutamine	C5 H10 N2 O3	146.069	2.035	Full match	No results	No results	135752	37165.9	118315	96530.5	34139.7	67707.8	54383	6845.01	6779.41	11830.2	4521.82	11156.4	5.12597	2.35783	0.00178259	0.944444	1.93743	up
Com_1516	Arbutin 6-phosphate	C12 H17 O10 P	352.056	6.448	Full match	No results	No results	10995.3	8753.65	141487	8326.08	6397.93	11819.1	74932.6	176113	386591	254550	93796.5	200368	0.158283	-2.65943	0.00178812	0.944444	2.52692	down
Com_939	IN00260	C20 H20 O8	388.115	11.554	Full match	No results	No results	923992	275588	831485	1.09475e+06	254371	118411	122566	64041.4	15593.6	53095.3	119388	46312.2	8.3103	3.0549	0.001851	0.944444	2.07167	up
Com_288	(+)-gliodaclin C	C22 H16 N4 O3	384.121	11.059	Full match	No results	No results	107292	108307	176353	116801	87601.5	83548.5	381645	462550	4.28897e+06	999536	463469	1.29184e+06	0.0861944	-3.53626	0.00192842	1	2.11924	down
Com_3532	3-{[(E)-(8-Quinolinylmethylene)amino]oxy}butyl 2-bromobenzoate	C21 H19 Br N2 O3	426.056	6.803	Full match	No results	No results	54536.6	38019.8	16418.5	38510.4	86389.7	63976.6	13511.7	17958.3	15469.1	14646.3	6413.32	13223.6	3.66711	1.87464	0.00196961	0.972222	1.24959	up
Com_339	2,5-Dihydropyridine	C5 H7 N	81.0582	1.536	Full match	No results	No results	4.62172e+06	653022	2.48659e+06	2.48409e+06	2.28717e+06	2.57007e+06	1.54622e+06	210839	78682.6	70183.1	41192.5	59160.8	7.52769	2.91221	0.00207841	0.972222	2.92027	up
Com_3256	3-(2,6-Dibutylbenzyl)-6-methyl-1-[(4-methylphenyl)sulfonyl]-1H-indole	C31 H37 N O2 S	487.257	12.794	Full match	No results	No results	103506	36233.8	65497.6	113193	64809.3	56420.1	57720	26192.5	18999.5	18301.1	15987.5	21695.3	2.76696	1.4683	0.00208728	0.944444	1.09039	up
Com_109	Vitexin	C21 H20 O10	432.105	9.17	Not the top hit	Full match	Not the top hit	763580	851482	604991	794315	134017	613232	8.60573e+06	1.89107e+06	1.25776e+06	3.46345e+06	1.67525e+07	4.27974e+06	0.103768	-3.26857	0.00219052	1	2.10221	down
Com_754	L-(-)-Threonine	C4 H9 N O3	119.058	1.413	Full match	No results	No results	1.53891e+06	334008	602856	1.33438e+06	819373	508137	430201	175991	54767.4	130689	195412	206548	4.30431	2.10578	0.00221912	0.972222	1.53637	up
Com_4909	3-Carboxyindole	C9 H7 N O2	161.048	6.587	Full match	No results	No results	29561.9	15384.4	26828	27577.6	29113.2	24871.8	21694.3	9410.24	7611.31	6230.28	5486.75	4886.02	2.77187	1.47086	0.0022583	0.972222	1.17254	up
Com_1413	PYRIDOXAMINE	C8 H12 N2 O2	168.09	1.845	Full match	No results	No results	511592	134765	469086	493960	222860	345003	282494	49124.1	21999.4	19990	20052.5	18816.4	5.27852	2.40013	0.00243135	0.944444	2.25669	up
Com_495	Tangeritin	C20 H20 O7	372.12	11.017	Full match	No results	No results	1.2675e+06	881040	1.59361e+06	2.64543e+06	398440	344382	291562	282071	57851.5	160338	218007	166956	6.05922	2.59913	0.00244554	1	1.71128	up
Com_48	Valine	C5 H11 N O2	117.079	1.512	Full match	Full match	Full match	1.77011e+07	3.08715e+06	6.8543e+06	4.19343e+07	8.39088e+06	4.77443e+06	3.61147e+06	1.79047e+06	644973	881844	950562	1.69989e+06	8.63768	3.11064	0.00258924	0.972222	1.98102	up
Com_360	coniferyl aldehyde	C10 H10 O3	178.063	7.435	Full match	No results	No results	4.32603e+06	1.87218e+06	871243	2.68563e+06	1.88253e+06	2.75818e+06	789047	788955	759867	719218	577093	531993	3.4554	1.78885	0.00259983	1	1.165	up
Com_92	3,5-dimethylpyrazin-2-ol	C6 H8 N2 O	124.064	1.489	Full match	No results	No results	9.41309e+06	116521	1.5759e+06	8.76979e+06	2.13923e+07	1.14173e+06	868512	119017	19921.5	16002	7570.54	12140.7	40.6545	5.34534	0.00262237	0.944444	4.4326	up
Com_866	(+)-cucurbic acid	C12 H20 O3	212.141	12.615	Full match	No results	No results	360184	186073	140342	1.23306e+06	561700	46525.3	13932.1	16496.7	6844.66	17757.3	109932	41685.9	12.2327	3.61268	0.00269797	0.972222	2.51841	up
Com_1419	3-Aminotyrosine	C9 H12 N2 O3	196.085	1.596	Full match	No results	No results	564093	202886	459051	492209	402156	406262	313181	84813.4	38431.9	37824.4	22814.7	28207.2	4.81019	2.26609	0.00270473	0.972222	2.06441	up
Com_645	Hesperetin	C16 H14 O6	302.079	9.55	Full match	Full match	Full match	149552	99011.8	348701	168969	44414.3	69148.6	769517	1.37605e+06	224494	458660	472782	513697	0.230603	-2.11652	0.00276739	0.972222	1.63053	down
Com_1321	Diflucortolone	C22 H28 F2 O4	394.196	9.898	Full match	No results	No results	28105.6	35619.5	244335	25779.8	45481.7	35289.8	191903	289775	498989	316500	117511	225240	0.252825	-1.98379	0.00283298	0.916667	1.71062	down
Com_218	Furfural	C5 H4 O2	96.0215	1.317	Full match	No results	No results	52386.7	270939	99638.1	151146	41756.3	44965.7	684908	506181	221049	2.77113e+06	7.09843e+06	5.72183e+06	0.0388644	-4.68541	0.00294542	0.972222	2.87187	down
Com_448	donetidine	C20 H25 N5 O3 S	415.168	1.421	Full match	No results	No results	1.92477e+06	768651	1.10147e+06	3.1056e+06	819243	1.16823e+06	827780	278011	144539	164587	35685.6	115181	5.67637	2.50497	0.00304269	0.944444	2.1053	up
Com_211	Muscimol	C4 H6 N2 O2	114.043	1.543	Full match	No results	No results	6.13219e+06	2.17679e+06	3.90587e+06	8.22018e+06	3.68935e+06	2.65393e+06	3.14285e+06	636438	429328	905895	351351	1.20758e+06	4.01267	2.00456	0.00305886	0.944444	1.61949	up
Com_502	5'-O-beta-D-Glucosylpyridoxine	C14 H21 N O8	331.126	6.313	Full match	No results	No results	65987	47833.5	1.11081e+06	49852.3	31327.8	57469.1	857029	2.02763e+06	1.64368e+06	1.2397e+06	674293	1.11529e+06	0.180385	-2.47085	0.00308524	0.944444	2.72159	down
Com_2472	(+)-a(S)-butyr-amido-r-butyrolactone	C8 H13 N O3	171.089	1.561	Full match	No results	No results	165339	100370	137693	194873	184222	163943	82251.3	72874.9	76381.2	47820.2	18858.9	35685.4	2.83474	1.50322	0.00314935	1	1.16095	up
Com_1931	3-O-feruloyl-D-quinic acid	C17 H20 O9	368.11	9.623	Full match	No results	No results	214169	142770	88153.9	263968	284148	154439	30507.5	89301.7	106856	68663.3	71622.5	65878	2.6515	1.40681	0.00322874	0.944444	1.01115	up
Com_757	Benfotiamine	C19 H23 N4 O6 P S	466.108	8.204	Full match	No results	No results	1.06057e+06	1.06362e+06	540847	919617	1.34784e+06	572389	359250	453744	50039.9	54872.6	47020.4	56938.1	5.38709	2.42951	0.00325405	1	2.19467	up
Com_3429	Cormethasone acetate	C24 H29 F3 O6	470.191	11.529	Full match	No results	No results	4408.98	3297.68	3513.02	3831.78	2889.87	3627.09	25109.2	5257.62	27177.4	61588.7	85213.7	98283	0.07127	-3.81056	0.00345469	1	2.33244	down
Com_152	L-Lombricine	C6 H15 N4 O6 P	270.074	1.46	Full match	No results	No results	2.01582e+06	1.42975e+06	1.73302e+06	1.40062e+06	968242	1.04385e+06	4.01562e+06	2.24911e+06	2.80211e+06	6.13108e+06	8.49966e+06	1.2694e+07	0.236079	-2.08266	0.00349047	1	1.3225	down
Com_6303	Fluticasone	C22 H27 F3 O4 S	444.16	8.265	Full match	No results	No results	5965.05	5456.4	1339.37	7268.45	4593.07	4798.01	1331.63	1320.86	1917.66	1065.94	1226.1	1207.61	3.64574	1.86621	0.00349668	0.972222	1.22465	up
Com_4991	dihydroconiferyl alcohol glucoside	C16 H24 O8	344.147	10.147	Full match	No results	No results	30735.2	16292.5	5453.15	28925.5	22721.3	20567	4388.5	5522.51	4612.81	4718.44	5316.91	5251.8	4.18284	2.06448	0.00373592	0.972222	1.33335	up
Com_1333	Etoposide	C29 H32 O13	588.181	7.986	Full match	No results	No results	58231.3	50985.4	135553	68130.4	89905.7	234611	163587	327780	248645	388923	543540	193502	0.3416	-1.54962	0.00378255	0.944444	1.16464	down
Com_4791	Aniracetam	C12 H13 N O3	219.089	2.071	Full match	No results	No results	31157.1	19133.4	21260.5	35502.5	31648.3	29436.4	21756.4	10355.8	10194.6	7807.58	3589.01	5324.35	2.84846	1.51018	0.00394479	0.944444	1.22008	up
Com_3172	trans-dodec-2-enoyl-CoA	C33 H56 N7 O17 P3 S	947.269	11.95	Full match	No results	No results	106161	72467.4	83345.2	119989	49195.4	87621	34282.1	20560.8	13251.6	14132.9	53319.3	48280.2	2.82211	1.49677	0.00396112	0.972222	1.18672	up
Com_5683	Spirangien A	C41 H66 O9	702.467	14.721	Full match	No results	No results	3006.28	2688.54	2557.18	2662.2	2284.78	4357.01	12556.2	5603.02	11640.2	9755.21	3338.5	6503.27	0.355409	-1.49245	0.00401275	0.972222	1.01879	down
Com_4034	Tipelukast	C29 H38 O7 S	530.234	12.358	Full match	No results	No results	69135.8	24006.5	12380.3	36496.5	25430.9	14728.9	5643.83	4402.28	3423.12	3753.66	10625.3	19540.1	3.84438	1.94275	0.00428174	0.944444	1.43137	up
Com_1688	phenacemide	C9 H10 N2 O2	178.074	1.622	Full match	No results	No results	412741	133736	292789	319537	259738	223384	253840	56769.1	25571	22987.8	17387	17856.4	4.16297	2.05761	0.0044399	0.944444	2.00648	up
Com_799	4-Oxobutanenitrile	C4 H5 N O	83.0371	1.781	Full match	No results	No results	1.22763e+06	296845	1.17338e+06	1.03493e+06	863532	740902	829364	120961	36943.6	30619.1	38996.1	32992.7	4.89709	2.29192	0.00446005	0.944444	2.49273	up
Com_362	(Z)-desulfoglucotropeolin	C14 H19 N O6 S	329.093	7.599	Full match	No results	No results	4.03813e+06	1.04785e+06	3.55185e+06	3.1261e+06	2.06691e+06	2.22831e+06	1.93873e+06	325265	39678.6	59755.5	34049.1	92864.6	6.44856	2.68898	0.00448734	0.972222	3.03193	up
Com_89	2-Formylpyridine	C6 H5 N O	107.037	1.701	Full match	No results	No results	8.60271e+06	1.53023e+06	7.54598e+06	5.63302e+06	2.16271e+07	4.47041e+06	6.01716e+06	571924	127336	102996	65734.6	74872.2	7.09903	2.82762	0.00449331	0.916667	3.34562	up
Com_3639	ingliforib	C23 H24 Cl N3 O5	457.142	1.798	Full match	No results	No results	91685	21943.5	66451.9	61426.9	36390.6	65117.8	55458.3	9078.7	6915.56	7838.55	4490.6	10662	3.63196	1.86075	0.00450629	0.944444	1.64722	up
Com_4041	Azelastine	C22 H24 Cl N3 O	381.163	9.876	Full match	No results	No results	68763.4	39686.7	7198.42	61919.7	36784.5	40454.3	19365.3	13991.8	4373.71	4887.6	5103.95	5247.76	4.81039	2.26615	0.00456809	0.944444	1.61797	up
Com_852	beta-Syringin	C17 H24 O9	372.141	1.453	Full match	No results	No results	113407	98272.5	236135	172679	55754.7	92451.2	482702	576312	123350	428998	987024	1.23333e+06	0.200615	-2.3175	0.00463479	0.944444	1.53912	down
Com_4439	Ibuprofen	C13 H18 O2	206.13	9.77	Full match	No results	No results	9103.44	9984.42	10206.4	12511.4	7402.53	8295.56	19195	14593.9	37528.3	39506.5	14233.3	45557.1	0.33704	-1.56901	0.00470943	1	1.00998	down
Com_431	7-Hydroxycoumarine	C9 H6 O3	162.032	7.556	Partial match	Full match	Full match	2.48916e+06	1.39572e+06	882515	3.28065e+06	2.73104e+06	971891	401911	364132	527897	625395	1.41335e+06	535100	3.03817	1.6032	0.00477426	0.916667	1.1409	up
Com_3525	sergeolide	C25 H28 O11	504.162	10.894	Full match	No results	No results	48994.6	89733.5	55229.5	66948.6	58244.4	40222.5	26125.2	30954.5	4737.65	8665.35	24767.6	12903.6	3.32279	1.7324	0.0048095	1	1.39182	up
Com_2876	scillaren A	C36 H52 O13	692.338	11.941	Full match	No results	No results	32967.6	20154.4	4564.45	22435.5	9670.24	19806.1	124875	105638	47555.3	28896.2	106367	32596.2	0.245776	-2.02458	0.00509348	0.944444	1.57404	down
Com_2222	Nicomol	C34 H32 N4 O9	640.215	11.05	Full match	No results	No results	20443.5	37415.8	93532.6	24799.3	18176.7	13883.9	119894	185613	47918.1	73176.6	121701	84183.3	0.32926	-1.6027	0.00515873	0.916667	1.29805	down
Com_2113	S-(hydroxymethyl)mycothiol	C18 H32 N2 O13 S	516.16	9.875	Full match	No results	No results	33815.6	20056.9	52511	37554	20851.6	44493.2	59055.5	79374.2	128288	242373	46508.2	170686	0.288154	-1.79509	0.00551709	0.972222	1.1628	down
Com_4843	Amcinonide	C28 H35 F O7	502.238	11.509	Full match	No results	No results	29169.9	15382.8	23316.2	22505.4	31071.7	14581.9	18643.5	8766.07	3320.22	6976.77	5557.42	10301.3	2.53948	1.34453	0.00555212	0.944444	1.06965	up
Com_508	Sinapyl alcohol	C11 H14 O4	210.089	7.433	Full match	No results	No results	2.65836e+06	832378	83605.8	1.3649e+06	795549	1.38826e+06	99294.8	83381	108259	94910.7	76189.3	73286.4	13.3061	3.73402	0.00589497	0.916667	2.26239	up
Com_1801	Ethyl 1H-imidazol-2-ylacetate	C7 H10 N2 O2	154.074	2.022	Full match	No results	No results	337559	99027.7	300066	156520	259867	204176	235308	43256.7	16572.6	16496.3	11195.9	12140.9	4.05175	2.01854	0.00597512	0.916667	2.12144	up
Com_258	Benzyl beta-D-xylopyranoside	C12 H16 O5	240.099	7.306	Full match	No results	No results	4.58632e+06	4.3152e+06	94066.6	5.93998e+06	2.39989e+06	3.27906e+06	116042	102499	160087	114548	119162	113725	28.3922	4.82742	0.00613245	0.833333	2.93704	up
Com_3462	tectoridin	C22 H22 O11	462.116	10.035	Full match	No results	No results	12416.2	11424	53505.7	13047.3	3888.58	4563.65	82741.6	53876.7	37727.7	60425.2	70641.4	50115.2	0.278024	-1.84672	0.00638427	0.944444	1.70619	down
Com_4745	d-berbamine	C37 H40 N2 O6	608.291	7.054	Full match	No results	No results	8733.2	3765.4	16748.3	4002.68	3568.95	5622.57	22089.1	28561.4	7241.66	13262.2	29830.7	23280.1	0.341537	-1.54989	0.0065978	0.916667	1.19102	down
Com_844	3-Hydroxyvaline	C5 H11 N O3	133.074	1.488	Full match	No results	No results	542391	249696	298823	1.28928e+06	397281	256518	192519	132051	90797.4	164645	126174	196771	3.36005	1.74848	0.00704378	1	1.07822	up
Com_3654	4-Phenylcyclohexanone	C12 H14 O	174.104	11.528	Full match	No results	No results	5618.01	7600.85	12062.1	9560.13	6084.86	8339.81	18259.9	13352.2	15399.1	31462	77899.4	69270.3	0.218335	-2.19539	0.00710871	1	1.33559	down
Com_1175	UC2976000	C12 H16 O4	224.105	7.197	Full match	No results	No results	546945	356062	68315.9	411614	315907	713407	82573.9	77297.4	116787	90914.2	61500.9	63793.8	4.89433	2.29111	0.00735836	0.888889	1.44191	up
Com_1056	L-Ethionine	C6 H13 N O2 S	163.067	1.259	Full match	No results	No results	649121	258314	192377	924690	299424	354684	229791	130390	26931.6	5815.65	53346.1	17158.7	5.77993	2.53105	0.00755741	0.972222	2.32428	up
Com_1980	Perfluorobutane	C4 F10	237.984	1.266	Full match	No results	No results	132304	52889.2	255693	220077	126410	122999	160866	35120.5	7037.15	9632.22	13340.4	8315.52	3.8853	1.95803	0.00788287	0.888889	2.05258	up
Com_1016	(2Z)-3-[6-(L-Allopyranosyloxy)-1-benzofuran-5-yl]acrylic acid	C17 H18 O9	366.095	8.121	Full match	No results	No results	69680.2	29180.4	390171	70415.5	137220	88912.9	376817	762347	621175	311317	190479	317011	0.304589	-1.71506	0.00826843	0.888889	1.48435	down
Com_2517	2-Cyclohexyl-1,1,1-trifluoro-3,4-pentadien-2-ol	C11 H15 F3 O	220.107	11.842	Full match	No results	No results	52463.3	35307.8	21975.1	192075	81037.2	16854.7	12874.8	3902.28	4447.37	13444.8	25484.5	12694.1	5.48696	2.45601	0.00848505	0.944444	1.58546	up
Com_873	(6R)-6-Hydroxy-3-(2-hydroxyethyl)-2,4,4-trimethyl-2-cyclohexen-1-one	C11 H18 O3	198.125	11.847	Full match	No results	No results	352835	220803	142712	1.2231e+06	473430	80245.8	55463.7	27830.7	20193.2	61350.7	153986	97460.2	5.98901	2.58232	0.00888358	0.916667	1.67187	up
Com_2213	Cyprodenate	C13 H25 N O2	227.188	13.683	Full match	No results	No results	62494.1	10629.4	23076.4	6191.14	8949.02	109091	202478	147216	160397	196861	33566	204688	0.233209	-2.1003	0.00912184	0.944444	1.94267	down
Com_2391	aloesin	C19 H22 O9	394.126	10.795	Full match	No results	No results	127656	201760	10462.7	141435	99257.7	122395	9855.49	9490.32	13333.3	25424.2	19185.6	28624.9	6.63715	2.73056	0.00948186	0.888889	1.77008	up
Com_898	5-Pentylresorcinol	C11 H16 O2	180.115	11.846	Full match	No results	No results	349606	203523	121894	1.17662e+06	438383	75559.5	48373.5	25949	15079.7	52817.9	146254	93951.1	6.18575	2.62895	0.00950625	0.916667	1.72406	up
Com_222	Loganin	C17 H26 O10	390.152	6.418	Full match	No results	No results	1.28165e+06	775205	4.2944e+06	1.38993e+06	473899	1.65829e+06	5.28088e+06	4.53855e+06	1.75552e+06	3.28708e+06	6.7949e+06	6.60887e+06	0.349305	-1.51744	0.0102422	0.944444	1.23251	down
Com_610	S-formylmycothiol	C18 H30 N2 O13 S	514.147	10.13	Full match	No results	No results	23056.6	94616.4	77236	24720.7	22290.3	294557	496785	1.48796e+06	429191	211823	165765	115854	0.184523	-2.43813	0.0104556	0.916667	1.86683	down
Com_199	Phenylacetylene	C8 H6	102.047	5.302	Full match	No results	No results	8.51008e+06	2.53265e+06	1.26265e+06	8.8249e+06	5.01747e+06	2.79906e+06	2.44254e+06	1.9279e+06	1.10785e+06	1.08761e+06	577785	565400	3.75489	1.90877	0.0109094	0.944444	1.32137	up
Com_217	Indoline	C8 H9 N	119.074	5.307	Full match	No results	No results	6.79297e+06	1.97871e+06	960971	7.89761e+06	3.9926e+06	2.14876e+06	1.91563e+06	1.51363e+06	793911	787632	408476	410756	4.07744	2.02766	0.0109446	0.944444	1.40356	up
Com_2206	luteolin 7-O-(6-O-malonyl-beta-D-glucoside)	C24 H22 O14	534.101	10.441	Full match	No results	No results	10763.6	22577.5	8649.36	7468.36	8308.86	25279.3	203768	81721	18740.5	30205.7	23678.1	66161.6	0.195739	-2.353	0.0110691	0.916667	1.58098	down
Com_776	2-(4-Hydroxyphenyl)-5,6,7,8-tetramethoxy-2,3-dihydro-4H-chromen-4-one	C19 H20 O7	360.12	11.212	Full match	No results	No results	769040	821829	1.22995e+06	1.21705e+06	191644	488819	408450	283690	80560.5	144660	250275	255331	3.31584	1.72938	0.0113084	0.888889	1.18264	up
Com_353	Rhodojaponin IV	C24 H38 O8	454.256	9.611	Full match	No results	No results	35241	96393	21952.4	49291.4	18807.2	59500.4	94605.7	56556.8	3.43839e+06	1.2522e+06	3.2957e+06	611888	0.0321379	-4.95958	0.0113087	0.916667	2.81027	down
Com_547	4-Methoxycinnamaldehyde	C10 H10 O2	162.068	1.441	Partial match	Full match	Full match	80420.4	141599	212121	175655	87193.8	111595	435024	387555	128279	417831	2.0028e+06	988952	0.185437	-2.431	0.0125818	0.916667	1.42701	down
Com_1567	DL-Histidine	C6 H9 N3 O2	155.069	1.2	Full match	No results	No results	392686	64656.1	95157	445348	208740	107704	187970	52507.2	16182.8	17530.2	21130.9	44020.1	3.87307	1.95348	0.0126974	0.916667	1.63598	up
Com_54	Asparagine	C4 H8 N2 O3	132.054	1.413	Full match	Full match	No results	2.16337e+07	6.0527e+06	2.50646e+07	2.20168e+07	1.74242e+07	2.18321e+07	3.2726e+07	1.9294e+06	83988.7	105236	258022	233153	3.22687	1.69014	0.0131849	0.833333	3.56964	up
Com_3062	trans-geranic acid	C10 H16 O2	168.115	13.802	Full match	No results	No results	43059.3	11797.6	20355.2	16796.8	10550.6	75395.5	109436	71972	65228.8	93598.5	30445.9	91771.4	0.384807	-1.37779	0.013658	0.888889	1.21798	down
Com_1681	Atagabalin	C10 H19 N O2	185.142	13.812	Full match	No results	No results	133875	30187.1	71580.9	25575.7	48715.8	226217	332137	246136	231019	319464	80530.7	366361	0.340274	-1.55523	0.0137686	0.944444	1.35244	down
Com_86	Phloroglucinol	C6 H6 O3	126.032	1.341	Partial match	Full match	Not the top hit	1.83893e+06	6.49416e+06	4.24664e+06	3.78012e+06	1.47314e+06	2.81411e+06	5.54346e+06	4.97126e+06	4.30495e+06	1.33505e+07	2.22449e+07	1.89633e+07	0.297601	-1.74855	0.0141685	0.916667	1.15881	down
Com_2043	tarazepide	C28 H24 N4 O2	448.191	9.205	Full match	No results	No results	289445	163728	138361	269206	198421	169059	125032	218478	40833.1	41442.5	24281.6	34331.8	2.53556	1.3423	0.015179	0.888889	1.28336	up
Com_265	Diethyl phthalate	C12 H14 O4	222.089	7.43	Full match	No results	No results	6.01007e+06	969701	103230	431189	1.07731e+06	2.39069e+06	132529	115764	147982	130558	103147	101636	15.0108	3.90793	0.015665	0.888889	2.09359	up
Com_3524	Ethyl (2E)-8-hydroxy-2-nonenoate	C11 H20 O3	200.141	13.802	Full match	No results	No results	30826.1	4136.71	11249.2	5645.6	6180.98	51203.3	78984.8	50007.5	50177.3	71620.9	16197.3	64743.6	0.329308	-1.60249	0.0164118	0.888889	1.53494	down
Com_1665	TMPTMA	C18 H26 O6	338.173	9.612	Full match	No results	No results	8233.03	13097.6	7139.89	9925.22	5412.52	9068.31	12540.6	11943	329544	127994	349724	72655.1	0.0584658	-4.09626	0.0164242	0.944444	2.25637	down
Com_666	4-Aminophenol	C6 H7 N O	109.053	1.708	Full match	No results	No results	1.76288e+06	645072	1.22768e+06	1.3965e+06	239515	1.38491e+06	1.00812e+06	376231	235777	211184	105852	158764	3.17595	1.66719	0.0166168	0.916667	1.30347	up
Com_1778	1-(2-Hydroxyethyl)-1-azaspiro[4.5]decan-2-one	C11 H19 N O2	197.141	13.801	Full match	No results	No results	125694	11106.1	54035	10909.5	11986.1	182959	284308	235240	227626	316730	57004.1	349555	0.269772	-1.89019	0.0171549	0.944444	1.89013	down
Com_1310	Apigenin	C15 H10 O5	270.052	9.627	Partial match	Full match	Full match	54118.2	62220.5	354008	73844.3	12515.5	27645	466275	314808	75766.5	152929	560337	544641	0.276321	-1.85558	0.0177952	0.916667	1.67351	down
Com_2663	mitorubrin	C21 H18 O7	382.105	11.183	Full match	No results	No results	19953.6	18980.2	53606.4	19774.6	12134.6	11300.7	72075.4	134639	31517.3	29061.5	40411.6	40913.3	0.389395	-1.36069	0.0179734	0.888889	1.01301	down
Com_822	L-Proline	C5 H9 N O2	115.064	1.488	Full match	No results	No results	1.39603e+06	584909	677191	1.19849e+06	944853	586233	416958	286432	57914	380297	418789	466285	2.65839	1.41056	0.018115	1	1.11877	up
Com_2341	glutathione amide disulfide	C20 H34 N8 O10 S2	610.183	8.513	Full match	No results	No results	227840	52110	5939.88	173596	202427	109037	39218.6	8484.6	8443.05	7223.75	8582.86	16576.9	8.70835	3.1224	0.0181824	0.833333	1.97966	up
Com_4348	Methyl 4-(4-ethylbenzyl)benzoate	C17 H18 O2	254.13	11.777	Full match	No results	No results	4219	3033.2	3185.04	3787.34	2890.12	3614.77	5366.08	3113.86	22972.5	19441.9	45875.8	17108.2	0.182032	-2.45774	0.0197084	0.888889	1.41449	down
Com_854	N-NITROSOMETHYLVINYLAMINE	C3 H6 N2 O	86.0484	1.426	Full match	No results	No results	579527	255584	624077	694332	386989	461563	1.06323e+06	99687.6	32996.4	30247.7	16351.4	26427.4	2.36582	1.24234	0.0199854	0.833333	2.18591	up
Com_2065	Myricoside	C34 H44 O19	756.247	9.221	Full match	No results	No results	238187	189218	38961.7	207923	244568	266628	13991.6	30235.5	109604	106336	43065.9	85708	3.04799	1.60786	0.0239249	0.888889	1.32299	up
Com_1705	ACPC	C4 H7 N O2	101.048	1.259	Full match	No results	No results	332983	159820	115886	385209	213361	233588	109101	85802.2	16853.8	3845.92	89265.2	76102.3	3.78204	1.91916	0.0240438	1	1.75384	up
Com_1517	2-(2,4-Diphenyl-4-penten-1-yl)-4,4,5,5-tetramethyl-1,3,2-dioxaborolane	C23 H29 B O2	348.227	14.398	Full match	No results	No results	21372.8	9128	12562.1	7310.79	18992.3	39371.9	34697.9	367890	268003	47817	17198.2	52621.9	0.137952	-2.85776	0.024451	0.888889	1.62288	down
Com_817	Glycerophosphoglycerol	C6 H15 O8 P	246.05	1.492	Full match	No results	No results	45953.9	120925	43913.1	75761.5	31933.5	57068.1	200155	265861	66653	96442.4	1.21102e+06	180290	0.18588	-2.42756	0.0250899	0.916667	1.32072	down
Com_4170	(2-Phenyl-1-azetidinyl)(2,4,6-triisopropylphenyl)methanethione	C25 H33 N S	379.233	12.512	Full match	No results	No results	5922.02	3517.87	3295.48	4003.48	3306.36	12359.2	29531.1	6498.36	16005.6	38223.1	4103.28	57566	0.213289	-2.22912	0.0273215	0.916667	1.36353	down
Com_2720	CYM5442	C23 H27 N3 O4	409.199	14.908	Full match	No results	No results	24626.6	7195.83	7618.46	7218.99	14732	11110.9	14031.1	11807.3	134578	87674.7	25508.4	50967.8	0.223383	-2.16241	0.0283834	0.888889	1.25759	down
Com_2916	palstatin	C27 H24 O11	524.131	11.391	Full match	No results	No results	27605.7	15542.5	45102.3	10781.8	8567.69	9635.13	34132.1	112573	25159.7	16291.3	95733.9	59095.6	0.341807	-1.54875	0.0306272	0.861111	1.07092	down
Com_908	(2E)-1,3-Bis(4-bromophenyl)-2-propen-1-one	C15 H10 Br2 O	363.911	1.209	Full match	No results	No results	250583	426056	37507.6	360886	397812	354827	674795	896599	747341	600605	614879	1.04712e+06	0.398938	-1.32576	0.0307434	1	1.21789	down
Com_1986	1-Bromo-4-[(1E)-3-bromo-1-propen-1-yl]benzene	C9 H8 Br2	273.898	1.217	Full match	No results	No results	18475.7	46269	7851.22	60631.1	71382.6	43133.1	68629.5	186498	241430	173567	29317.9	95758.6	0.311547	-1.68248	0.0308908	0.861111	1.26428	down
Com_206	1-(4,6-Dimethoxy-1-benzofuran-2-yl)ethanone	C12 H12 O4	220.073	11.055	Full match	No results	No results	375944	229673	183369	288462	188361	290385	355867	309729	6.88556e+06	1.36597e+06	620380	1.61097e+06	0.139588	-2.84075	0.0315364	0.944444	1.42802	down
Com_725	Neodiosmin	C28 H32 O15	608.174	9.781	Partial match	Full match	Full match	183741	126082	442930	225820	65941.2	89796.3	725782	1.18739e+06	157403	189298	759917	454853	0.326454	-1.61505	0.0327448	0.861111	1.1706	down
Com_4210	guangsangon K	C35 H30 O11	626.182	10.083	Full match	No results	No results	4571.64	3358.61	10796.1	3968.68	3390.79	3979.43	20993.7	44795	11772.1	11267.7	5432.5	4987.41	0.302929	-1.72295	0.0339196	0.944444	1.11832	down
Com_2978	Diphenyl ether	C12 H10 O	170.074	9.615	Full match	No results	No results	8624.59	8214.67	8534.51	7870.83	6376.8	11269.6	9573	7487.66	113316	39695.9	99370.6	29986.9	0.16996	-2.55673	0.0356084	0.833333	1.40778	down
Com_4057	N~6~-{[(2-Methyl-2-propanyl)oxy]carbonyl}lysine	C11 H22 N2 O4	246.158	12.657	Full match	No results	No results	28794.5	48860.5	10625.3	64895.3	59191.3	9625.9	9618.5	5056.07	8839.77	18023.9	19146.2	8946.98	3.18811	1.6727	0.0375026	0.888889	1.03394	up
Com_1822	Retinyl acetate	C22 H32 O2	328.24	10.436	Full match	No results	No results	51238.2	37498.6	9857.39	43607.8	11456	59289.1	254432	264007	53321.9	34648.7	108281	44333	0.280554	-1.83365	0.0379542	0.805556	1.3722	down
Com_1936	Marinobufagenin	C24 H32 O5	400.225	9.614	Full match	No results	No results	10246	9174.27	9996.37	10646.8	7086.14	8296.39	11471.2	8610.98	249798	45584.5	227376	37537.4	0.095534	-3.38784	0.0389829	0.888889	1.70536	down
Com_309	D-Serine	C3 H7 N O3	105.043	1.383	Full match	Full match	No results	5.08953e+06	2.27584e+06	3.58877e+06	1.68144e+06	2.80297e+06	1.84186e+06	1.84435e+06	397042	26229.9	472240	1.12231e+06	1.12861e+06	3.46246	1.7918	0.0391425	0.944444	1.76246	up
Com_574	pinolidoxin	C18 H26 O6	338.173	11.315	Partial match	No results	Full match	27467	86646.9	14958.6	57573	10784.9	60188.9	42007.9	23365.7	367105	399109	1.89077e+06	350048	0.0838493	-3.57606	0.0392393	0.805556	1.9922	down
Com_945	1-Naphthyl glucuronide	C16 H16 O7	320.089	11.045	Full match	No results	No results	31609.3	61070.5	27827.4	83273.5	19447.9	56135.1	46604.1	43109.6	882553	189670	142634	193697	0.186458	-2.42308	0.0405509	0.833333	1.32672	down
Com_2034	carisoprodol	C12 H24 N2 O4	260.173	13.089	Full match	No results	No results	34708.4	231151	23905.8	282670	48950.7	18327.8	17866	13233.2	10830.9	17600.5	20420.4	23526.5	6.18215	2.62811	0.0421995	0.944444	1.32339	up
Com_2453	carolacton	C25 H40 O8	468.272	9.619	Full match	No results	No results	13707	10552.1	13350.6	12399.9	10022.8	11367.6	11774.2	12012.1	164467	51893.8	163451	34084.8	0.163132	-2.61589	0.0426101	0.833333	1.38295	down
Com_678	Luteolin	C15 H10 O6	286.047	8.999	Partial match	Full match	Full match	162367	248309	1.38242e+06	267566	33993.1	34178.1	1.16583e+06	1.28013e+06	210533	433645	1.42052e+06	1.04996e+06	0.38284	-1.38519	0.0449476	0.805556	1.615	down
Com_160	Glycitin	C22 H22 O10	446.121	9.306	Full match	No results	No results	3.60313e+06	2.74035e+06	4.41012e+06	5.16956e+06	473816	1.3142e+06	9.80447e+06	5.78684e+06	2.17884e+06	5.81259e+06	1.10092e+07	8.11952e+06	0.41467	-1.26997	0.0472494	0.888889	1.06539	down
Com_528	shermilamine F	C24 H22 N4 O2 S	430.145	9.717	Full match	No results	No results	50014.4	44523	362382	55625.5	32345.7	31522.7	949666	1.84681e+06	130739	93499.2	77827.9	212343	0.174097	-2.52204	0.047615	0.888889	1.72686	down
Com_123	Crolibulin	C18 H17 Br N4 O3	416.048	1.312	Full match	No results	No results	2.73708e+06	2.07437e+06	3.82242e+06	1.50256e+06	5.22211e+06	3.14116e+06	96103.2	201755	79533.5	107547	98019.7	115033	26.5042	4.72815	1.27683e-07	1	3.14521	up
Com_1153	1,2-di-O-sinapoyl-beta-D-glucose	C28 H32 O14	592.179	8.89	Full match	No results	No results	7836.01	3786.89	5840.54	4716.51	4816.88	5382.69	106341	50247.1	37404.1	98941	70266.6	92779.8	0.0710109	-3.81581	9.95822e-07	1	2.53709	down
Com_284	primisulfuron [ANSI]	C14 H10 F4 N4 O7 S	454.022	1.308	Full match	No results	No results	766010	792298	1.10934e+06	321874	1.27692e+06	794094	14983.9	14881.3	10680.5	14653.1	15787.7	16373.4	57.9274	5.85617	1.20532e-06	1	3.87189	up
Com_1119	briaexcavatin V	C24 H30 O9	462.188	11.061	Full match	No results	No results	5114.9	4214.97	4690.73	5189.49	5291.03	6109.93	61831.4	50309.3	49260.6	57364.3	129953	55820.9	0.0756688	-3.72416	2.88463e-06	1	2.44552	down
Com_408	Lonicerin 忍冬苷	C27 H30 O15	594.158	9.712	Not the top hit	No results	Full match	31804.5	39526.2	102955	57986	24163.3	66216.6	745296	513603	214951	363555	400644	365047	0.123949	-3.01218	2.07718e-05	1	2.06993	down
Com_1239	briaexcavatin A	C28 H36 O14	596.21	9.782	Full match	No results	No results	5570.93	4693.63	6182.86	5680.26	5903.15	6344.01	66972.1	39107.9	28930.4	95795.1	35062.7	73148.4	0.101396	-3.30193	5.78261e-05	1	2.14549	down
Com_1981	thelepin	C14 H9 Br3 O3	461.808	1.262	Full match	No results	No results	17660	12613.4	7716.5	19286.8	10344.1	18964.3	4060.93	4614.02	4427.77	3729.27	2252.25	3834.65	3.77789	1.91758	6.82266e-05	1	1.25489	up
Com_1508	Sulfur hexafluoride	F6 S	145.962	1.254	Full match	No results	No results	53978.6	39826.5	23571.4	35921	25271.4	40669.8	10847.5	11299.9	9581.8	6001.17	3492.43	6426.44	4.60109	2.20198	6.91165e-05	1	1.50857	up
Com_505	Hex-2-ulofuranosyl hexopyranosyl-(1->6)hexopyranoside	C18 H32 O16	504.168	1.315	Full match	No results	No results	66140.3	91733.6	38424.7	112698	58418.6	111302	221624	236356	438449	256969	469760	492608	0.226262	-2.14394	7.22015e-05	1	1.44651	down
Com_45	MFCD00914626	C21 H20 O7	384.121	11.071	Full match	No results	No results	83655.7	29665.9	11440.6	16435.9	12923.8	116654	522881	832714	2.0683e+07	3.87903e+06	1.49535e+06	6.1796e+06	0.00806057	-6.9549	0.000107684	1	4.32078	down
Com_521	Kaempferol	C15 H10 O6	286.047	11.276	Full match	No results	No results	6204.32	26347.7	5438.76	6498.17	6176.04	23573.1	508827	158963	73574.4	63583.2	465093	166359	0.0516835	-4.27415	0.000118849	1	2.81887	down
Com_885	farnesyl triphosphate	C15 H29 O10 P3	462.098	8.954	Full match	No results	No results	26044.4	23963.7	33840.7	32617.2	24420.2	81990.9	94133.7	193968	102490	169038	165949	186500	0.244362	-2.03291	0.000130122	1	1.42728	down
Com_308	Atalanine	C34 H30 N2 O9	610.195	1.314	Full match	No results	No results	66303.4	77694.2	66828.8	180035	110626	159295	705183	725389	999599	614606	227185	374046	0.181234	-2.46407	0.000164631	1	1.65974	down
Com_24	U0126	C18 H16 N6 S2	380.089	1.325	Full match	No results	No results	5.10134e+07	4.96601e+07	4.9368e+07	4.80668e+07	6.00349e+07	6.288e+07	1.2843e+07	1.48153e+07	3.97618e+06	5.07618e+06	4.80296e+06	4.56466e+06	6.96691	2.80052	0.000226844	1	2.01152	up
Com_1575	sinapaldehyde glucoside	C17 H22 O9	370.126	7.061	Full match	No results	No results	7627.99	7256.46	18328	7381.52	9776.27	8940.04	20365.7	32485.9	23471.2	24187.7	55870.3	46124.6	0.292883	-1.77161	0.000260979	1	1.17509	down
Com_406	Rhoifolin 野漆树苷	C27 H30 O14	578.163	9.75	Full match	No results	Full match	54315.5	23263.9	92367.7	38907.1	36297.3	55343.6	748732	312815	105464	275267	749631	330892	0.119112	-3.06961	0.000359373	1	1.96483	down
Com_1296	bromhexine	C14 H20 Br2 N2	374.001	1.243	Full match	No results	No results	13463.7	9944.12	9368.38	13245.3	15837.5	16319.9	37498.1	70998.4	24203.8	61100.6	73873.5	97810.7	0.213904	-2.22496	0.000381803	1	1.42707	down
Com_887	Haloprogin	C9 H4 Cl3 I O	359.837	1.285	Full match	No results	No results	60333.1	58420	45307.9	19013.7	186029	115466	6890.52	7288.58	6570.31	6989.77	4408.19	6002.81	12.7017	3.66694	0.000584551	1	2.23492	up
Com_1851	Hexitol	C6 H14 O6	182.079	1.291	Full match	No results	No results	5085.78	12764.5	5590.23	4969.88	4860.31	8254.43	12731.6	27786.8	19578.4	25535.8	11436.1	23819.9	0.3435	-1.54162	0.000604807	0.944444	1.04921	down
Com_1549	Lactobionic acid	C12 H22 O12	358.111	1.307	Full match	No results	No results	9366.8	11241	8513.86	14314.9	10151	11660.6	24992.6	20395.8	22040.6	36869.7	58648.3	45365.6	0.313222	-1.67474	0.000755654	1	1.05967	down
Com_134	5-Aminovaleric acid	C5 H11 N O2	117.079	1.576	Partial match	Full match	No results	4.31085e+06	457142	1.2557e+06	3.53673e+06	2.70576e+06	921176	637855	325139	71552.5	103266	73251.2	115335	9.94222	3.31357	0.00084845	0.972222	2.32575	up
Com_448	Naringin	C27 H32 O14	580.179	9.519	Full match	Full match	Full match	35551.2	23665	120293	46467.6	12700.2	28072.8	636458	666320	70413.4	200939	399146	234994	0.120796	-3.04936	0.00104486	0.972222	2.06255	down
Com_719	Apiin	C26 H28 O14	564.147	9.69	Partial match	No results	Full match	6834.85	5607.34	102951	7177.9	7033.8	9839.8	179274	249396	42602.6	105184	314567	155372	0.133262	-2.90767	0.0011261	0.972222	2.48169	down
Com_274	Isorhamnetin-3-O-nehesperidine 异鼠李素-3-O-新橙皮苷	C28 H32 O16	624.168	9.572	Not the top hit	No results	Full match	11808.7	8728.73	233446	11111.6	11374.7	12465.9	214777	351169	142216	192941	1.62851e+06	517994	0.0948073	-3.39886	0.00112682	0.916667	2.84366	down
Com_1330	DA3525000	C10 H11 I O4	321.969	1.247	Full match	No results	No results	12864.6	11884.5	17250	20425.5	14475.8	15607.1	45468.5	27537.7	28676	69652.1	67304.2	92021.8	0.279766	-1.83771	0.00121714	1	1.15031	down
Com_88	Schaftoside 夏佛塔苷	C26 H28 O14	564.147	8.335	Partial match	No results	Full match	459585	590604	2.58324e+06	338510	312742	505965	6.44991e+06	5.3318e+06	1.22898e+06	2.32643e+06	9.08988e+06	4.65543e+06	0.164727	-2.60185	0.00123691	0.944444	1.86932	down
Com_144	Chlorogenic acid	C16 H18 O9	354.095	6.409	Full match	Full match	Full match	1.4367e+06	250598	524742	4.17547e+06	2.54619e+06	555705	62924	55030.1	119787	43980.6	216513	123580	15.2608	3.93176	0.00129387	1	2.36632	up
Com_41	Diethyl [1-(benzyloxy)-5-hydroxy-2-oxo-3-pyrrolidinyl]phosphonate	C15 H22 N O6 P	343.119	1.329	Full match	No results	No results	5.27625e+06	7.56607e+06	4.45225e+06	8.17951e+06	4.5866e+06	6.94964e+06	1.28065e+07	1.79782e+07	8.35927e+06	2.23434e+07	3.20305e+07	2.90518e+07	0.301953	-1.7276	0.0016386	1	1.08828	down
Com_620	N-{4-[(2-Chlorobenzyl)oxy]phenyl}-6-ethoxy-2-methyl-4-quinolinamine	C25 H23 Cl N2 O2	418.147	6.858	Full match	No results	No results	22644.3	13839.4	162649	24541.3	36767.3	31559.9	214162	407562	278529	138150	98541.5	131345	0.230233	-2.11884	0.00255532	0.916667	1.66566	down
Com_89	Isovitexin 异牡荆素	C21 H20 O10	432.105	9.066	Not the top hit	No results	Full match	341480	352735	183968	242475	80290.4	304987	1.98194e+06	714157	524853	1.72041e+06	9.08474e+06	2.1505e+06	0.0930935	-3.42518	0.00265724	1	1.95506	down
Com_491	L-(-)-Serine	C3 H7 N O3	105.043	1.29	Full match	No results	No results	536917	69147.2	130611	410107	407789	122334	123920	51222.2	21033.4	26696.6	24369.1	36037.2	5.91964	2.56551	0.00294738	0.944444	1.69232	up
Com_182	Lamioside	C18 H28 O11	420.163	7.186	Full match	No results	No results	2.76789e+06	1.21255e+06	25084.8	1.77337e+06	1.86747e+06	2.61489e+06	38829.4	45071.6	14695.7	30355.5	19490.6	14599.8	62.936	5.97581	0.00344226	0.916667	3.53415	up
Com_1268	4-Hydroxy-3-methoxyphenyl 6-O-pentofuranosyl-beta-D-glucopyranoside	C18 H26 O12	434.142	7.429	Full match	No results	No results	68786.6	36022.3	18208.6	87509.9	35396.7	75327.2	23492.9	19816.2	7626.49	12085	10961.6	19497.3	3.43659	1.78098	0.00364543	0.916667	1.13796	up
Com_1511	(-)-syringaresinol O,O'-bis(beta-D-glucoside)	C34 H46 O18	742.268	8.642	Full match	No results	No results	13789.4	5236.13	5813.22	6773.47	6983.21	10930.3	11150.8	13162.6	38082.2	57700.1	45067.9	31810.8	0.251432	-1.99176	0.00385351	0.944444	1.23542	down
Com_1619	diclofenamide	C6 H6 Cl2 N2 O4 S2	303.915	1.282	Full match	No results	No results	11173.8	31916	8953.01	11031.3	26970.6	50518.3	9499.95	8388.12	4582.76	3773.85	3139.91	3734.37	4.24419	2.08549	0.00411676	0.972222	1.28912	up
Com_1138	Astringin	C20 H22 O9	406.126	10.019	Full match	No results	No results	9286.3	4305.91	4360.01	8360.9	5305.5	5767.25	14623.8	16648.2	91544.5	36274	101056	14914.7	0.135918	-2.87919	0.00432444	1	1.64438	down
Com_306	MFCD03411993	C18 H30 O5	326.209	11.729	Full match	No results	No results	19563.9	16156.1	13566.7	18168.2	15817.5	60595.9	50549.6	44159.5	1.00597e+06	636869	442931	274643	0.0585993	-4.09297	0.00453144	0.944444	2.37253	down
Com_1403	Harpagoside	C24 H30 O11	494.178	9.912	Full match	No results	No results	30915.5	10798.3	27157.7	14046.4	6467.77	16250.8	26920.9	41265.9	45779.9	71069.4	34830.6	67663.8	0.367393	-1.44461	0.00463954	0.944444	1.04062	down
Com_1190	2,3,4-Trihydroxy-3-methylbutyl phosphate	C5 H11 O7 P	214.024	1.27	Full match	No results	No results	75090.4	64229.6	81333.8	74690.1	59496.1	58154.6	35036.4	35508.5	7058.36	17002.5	26859.1	23531	2.84832	1.51011	0.00467372	1	1.12273	up
Com_580	tentoxin B	C22 H32 N4 O5	432.235	9.901	Full match	No results	No results	25594.4	31769.5	312604	26733.9	38374.1	34104.8	248531	455204	344018	277252	158535	186758	0.280896	-1.83189	0.00487427	0.888889	1.68759	down
Com_1750	bromochlorogentisylquinone A	C7 H4 Br Cl O3	249.903	1.284	Full match	No results	No results	4145.34	3945.22	2895.28	8368.7	4379.88	5618.36	7575.77	11473.6	12660.4	11528.5	9614.91	41337	0.311633	-1.68208	0.00587098	0.972222	1.00708	down
Com_200	oxazolidinone	C3 H5 N O2	87.0319	1.271	Full match	No results	No results	2.27564e+06	989305	1.41487e+06	2.40299e+06	1.451e+06	1.42517e+06	772815	1.17769e+06	220130	441304	141594	317290	3.24309	1.69737	0.00590183	0.972222	1.34878	up
Com_836	oculiferane	C15 H25 Br2 Cl O	413.996	1.233	Full match	No results	No results	8451.31	12705.5	5862.66	8354.02	25655.5	34961	103704	222899	153929	157509	10058.8	97184	0.128797	-2.95683	0.00635941	0.916667	1.96333	down
Com_371	Diosmin	C28 H32 O15	608.174	9.777	Partial match	No results	Full match	62983.3	39342.4	201538	108593	28034.3	36399.6	534574	893472	97481.2	120901	503115	273400	0.196823	-2.34503	0.00745588	0.916667	1.54822	down
Com_322	(5R)-5-[(1S)-1,2-Dihydroxyethyl]-alpha-D-lyxopyranose	C7 H14 O7	210.074	1.305	Full match	No results	No results	126670	141536	222098	182777	144844	224608	1.08746e+06	923528	314902	294617	485257	257035	0.310019	-1.68957	0.00752683	1	1.03158	down
Com_1034	Phosphomevalonic acid	C6 H13 O7 P	228.04	1.289	Full match	No results	No results	128147	70593.2	11023.9	39883.3	94607.4	70399.6	10793.1	12872.6	12217.6	13019.5	14166.1	9954.31	5.67839	2.50548	0.00787301	0.888889	1.45719	up
Com_771	(-)-4'-Demethylepipodophyllotoxin	C21 H20 O8	400.115	10.642	Full match	No results	No results	8062.28	5208.3	5547.93	6046.34	6619.5	7267.02	19354.9	15707.2	200242	18923.5	25416.2	85924.1	0.106003	-3.23782	0.008269	1	1.69266	down
Com_1189	(-)-Rosavin	C20 H28 O10	428.168	9.876	Full match	No results	No results	84094.3	85636.6	4397.91	82182.4	53363.4	72070.1	6268.83	6586.38	4988.28	9000.22	7973.88	9347.61	8.64357	3.11163	0.0104817	0.833333	1.80074	up
Com_492	WH6860000	C18 H15 Cl Sn	385.989	1.236	Full match	No results	No results	161517	47916.6	21119.3	32509.3	566619	372394	10675.6	23909.8	42949.2	11729.5	3546.13	7256.56	12.0127	3.58649	0.0112012	0.916667	2.0571	up
Com_584	Aspalathin	C21 H24 O11	452.131	9.295	Full match	No results	No results	38911.4	21735.6	341391	60314	33394.1	80204.7	396960	391217	138060	183083	213994	366446	0.340848	-1.5528	0.0117742	0.916667	1.41513	down
Com_446	octalactin B	C19 H32 O5	340.225	12.262	Full match	No results	No results	17339.2	8813.77	12427.8	7290.58	9411.87	42305.8	48512.8	28361.4	532019	361887	21761.6	251881	0.0784211	-3.67261	0.0126826	0.944444	2.00788	down
Com_485	Poncirin 枸橘苷	C28 H34 O14	594.194	9.623	Full match	No results	Full match	33568	30817.7	310300	46470.6	104418	40104.8	451467	604816	155091	193222	128068	191309	0.328125	-1.60768	0.0145167	0.888889	1.32852	down
Com_359	Glycine anhydride	C4 H6 N2 O2	114.043	1.29	Not the top hit	Full match	No results	663990	117387	537610	513834	473726	506080	902473	62893.3	13963.5	11828.7	13872.4	12167.6	2.76507	1.46732	0.0146246	0.833333	2.45161	up
Com_93	TBTC	C12 H27 Cl Sn	326.082	8.674	Full match	No results	No results	840858	308608	4.20695e+06	833637	518886	208596	4.23041e+06	3.7641e+06	1.66376e+06	1.62015e+06	8.01555e+06	2.69527e+06	0.314587	-1.66847	0.0150802	0.888889	1.47216	down
Com_504	Geniposide pentaacetate	C27 H34 O15	598.189	9.615	Full match	No results	No results	9340.85	10414.2	300951	16222.1	11692.2	37234.6	504960	561848	75862.4	112708	91442.8	120677	0.262934	-1.92723	0.015358	0.888889	1.90226	down
Com_606	Fludiazepam	C16 H12 Cl F N2 O	302.063	1.287	Full match	No results	No results	189207	12129.4	254193	156525	126388	182221	392799	2974.15	2286.23	2475.38	2137.72	2449.48	2.27256	1.18432	0.0153603	0.833333	2.90494	up
Com_1336	7,8-dihydroneopterin 3'-phosphate	C9 H14 N5 O7 P	335.062	1.283	Full match	No results	No results	74824.3	11340.2	1806.79	27252.9	38297.4	8972.16	2553.31	2627.08	2469.34	2281.64	1670.22	2226.27	11.7512	3.55473	0.0154511	0.861111	1.87656	up
Com_229	13-KODE	C18 H30 O3	294.219	13.312	Full match	No results	No results	139013	155296	92070.6	111564	103528	252436	173462	217374	1.69226e+06	654473	284459	645045	0.232858	-2.10248	0.01692	0.944444	1.1619	down
Com_2112	Iridin	C24 H26 O13	522.137	8.673	Full match	No results	No results	2986.67	1547.58	10493.8	2814.98	2701.15	1914.99	13918.3	14941.8	2261.69	7278.68	15258.5	17582.8	0.315252	-1.66542	0.0178713	0.861111	1.15947	down
Com_416	L-(+)-Alanine	C3 H7 N O2	89.0476	1.294	Full match	No results	No results	598958	55372.1	100918	714786	317144	126497	108354	79297.8	48059.7	37472.3	51531.5	31615.8	5.37049	2.42505	0.0209634	0.916667	1.34718	up
Com_31	(-)-Podophyllotoxin	C22 H22 O8	414.131	11.062	Full match	No results	No results	1.93659e+06	845443	338154	1.76995e+06	230278	886368	1.4013e+06	734347	3.67324e+07	8.19382e+06	5.49865e+06	8.18249e+06	0.0988885	-3.33805	0.0232938	0.833333	1.81152	down
Com_562	Maleamic acid	C4 H5 N O3	115.027	1.289	Full match	No results	No results	284732	53427.6	243200	296526	188066	214319	442129	48888.4	11845.5	15977.3	11052	13847.8	2.35456	1.23546	0.0234156	0.833333	1.84047	up
Com_817	5-(3,4-diacetoxybut-1-ynyl)-2,2'-bithiophene	C16 H14 O4 S2	334.034	1.209	Full match	No results	No results	133248	185824	30949.4	131786	41607.9	218000	56868.6	27583.2	10222.8	20641.1	20734.9	92597.6	3.24261	1.69715	0.0255153	0.888889	1.17027	up
Com_82	5-Methoxypodophyllotoxin	C23 H24 O9	444.141	11.048	Full match	No results	No results	804623	333654	156338	707015	20406.1	404066	379067	522472	7.56272e+06	2.28748e+06	1.69125e+06	2.61916e+06	0.161073	-2.63422	0.0287752	0.861111	1.81084	down
Com_122	(+)-Aspicilin	C18 H32 O5	328.225	11.537	Full match	No results	No results	190834	145948	69215.1	170860	117431	293318	190147	142752	4.23766e+06	2.06183e+06	720114	712012	0.122463	-3.02958	0.0335261	0.833333	1.50686	down
Com_450	Methyl cinnamate	C10 H10 O2	162.068	9.626	Full match	No results	No results	112444	69928.2	225781	634614	50907.6	40349.9	9279.36	41856.6	18699	35188.5	96238.9	33713.6	4.82613	2.27087	0.0337802	0.888889	1.36259	up
Com_958	Catharine	C46 H54 N4 O10	822.388	10.265	Full match	No results	No results	3975.78	3423.02	3413.01	3956.71	4288.83	4686.64	4330.57	4888.55	90888.6	18537.5	177525	16098.6	0.0760371	-3.71715	0.0394918	0.972222	1.69394	down
Com_462	Tri-2,5-cyclohexadien-1-yl(octyl)silane	C26 H38 Si	378.275	15.126	Full match	No results	No results	17112.5	17190.6	13311.9	22214.7	12261.5	36802.1	16515.5	23627.7	501393	96187	79126.9	77911.1	0.149596	-2.74085	0.0418949	0.861111	1.32099	down
Com_616	Aurantio-obtusin beta-D-glucoside	C23 H24 O12	492.126	9.293	Full match	No results	No results	64630.2	42643.4	142285	83511.6	17078.8	22044.9	184706	353545	47174.9	56538.2	432888	164050	0.300422	-1.73494	0.0439285	0.833333	1.11199	down
Com_797	2-Oxo-1,3-propanediyl bis(3-phenoxybenzoate)	C29 H22 O7	482.135	11.066	Full match	No results	No results	13043.6	8045.1	4650.08	11162.6	5883.65	12067.4	11028.9	7000.62	187331	46659.8	27462.4	33365.9	0.175332	-2.51184	0.0480116	0.805556	1.20043	down

## Sheet: Table S5
Table S5. Correlations between soil properties and soil microbiome.
Soil element	Genus	Correlation r	P value
P	Chujaibacter	0.939793	0.00532812
K	Actinospica	0.935012	0.00619786
N	Gaiella	0.926608	0.00788183
N	Candidatus_Udaeobacter	0.916233	0.0102315
K	Alistipes	0.893837	0.0163075
K	Dyella	0.883499	0.0195681
P	Stenotrophomonas	0.874317	0.0227015
K	Haliangium	-0.871894	0.0235656
P	Candidatus_Nitrosotalea	0.867497	0.0251723
Na.	Gemmatimonas	0.866029	0.0257199
P	Mizugakiibacter	0.831854	0.0400327
K	Candidatus_Udaeobacter	-0.823231	0.0441091
P	Acidibacter	0.784989	0.0643744
P	Haliangium	-0.770434	0.0730017
pH	Romboutsia	-0.769794	0.0733925
K	Acinetobacter	0.758243	0.0806047
N	Acidibacter	-0.745855	0.0886768
N	Haliangium	0.729439	0.0999021
N	Oryzihumus	0.724786	0.103191
K	Gaiella	-0.71368	0.111233
N	Romboutsia	-0.706167	0.116822
C	Candidatus_Udaeobacter	0.703583	0.118772
N	Actinospica	-0.689576	0.129588
Na.	Lactobacillus	0.684633	0.133502
Na.	Bryobacter	0.67928	0.137797
K	Romboutsia	0.673855	0.14221
N	Chujaibacter	-0.667447	0.147499
pH	Lactobacillus	-0.658472	0.155044
C	Romboutsia	-0.648665	0.163471
Cl.	Haliangium	-0.647503	0.164481
P	Candidatus_Solibacter	0.638079	0.172777
P	Candidatus_Udaeobacter	-0.637522	0.173273
CEC	Geobacter	0.636655	0.174045
P	Gaiella	-0.63402	0.176402
CEC	Bryobacter	-0.633246	0.177097
N	Alistipes	-0.624679	0.184863
Mg2.	Acinetobacter	0.607383	0.200962
N	Stenotrophomonas	-0.606294	0.201994
Cl.	Sphingomonas	0.605695	0.202562
N	Dyella	-0.589529	0.21815
CEC	Oryzihumus	-0.583275	0.224305
K	Acidibacter	0.581735	0.225832
N	Lactobacillus	-0.579423	0.22813
N	Sphingomonas	0.572593	0.234977
Cl.	Geobacter	-0.560209	0.247592
Mg2.	Alistipes	0.559083	0.248753
N	Acinetobacter	-0.554127	0.253883
Mg2.	Dyella	0.552092	0.256003
Cl.	Actinospica	0.538147	0.270704
C	Geobacter	0.527526	0.282112
Cl.	Oryzihumus	0.526107	0.28365
K	Chujaibacter	0.516984	0.293611
Cl.	Dyella	0.512393	0.298674
pH	Candidatus_Udaeobacter	0.509393	0.302
Na.	Haliangium	0.501375	0.310955
Na.	Actinospica	-0.500278	0.312188
P	Geobacter	-0.495874	0.317155
Mg2.	Actinospica	0.49175	0.321832
Na.	Geobacter	0.491413	0.322215
Mg2.	Mizugakiibacter	-0.491302	0.322342
Mg2.	Candidatus_Nitrosotalea	-0.490832	0.322877
pH	Sphingomonas	0.489982	0.323845
Cl.	Bryobacter	0.488407	0.325642
Na.	Dyella	-0.487694	0.326457
Cl.	Alistipes	0.479725	0.335614
C	Sphingomonas	0.474621	0.341526
C	Alistipes	-0.448957	0.37181
P	Actinospica	0.446711	0.374504
C	Actinospica	-0.444264	0.377446
Na.	Chujaibacter	-0.437047	0.38617
C	Lactobacillus	-0.432298	0.391947
Na.	Candidatus_Nitrosotalea	-0.424759	0.401179
CEC	Sphingomonas	-0.415709	0.412357
C	Oryzihumus	0.413564	0.415021
C	Dyella	-0.413349	0.415289
Cl.	Acidibacter	0.395655	0.437486
Na.	Alistipes	-0.391179	0.44316
K	Oryzihumus	-0.386102	0.449627
pH	Alistipes	-0.38588	0.44991
CEC	Gemmatimonas	-0.384994	0.451041
N	Mizugakiibacter	-0.381947	0.454939
K	Geobacter	-0.379012	0.458705
K	Stenotrophomonas	0.374938	0.463947
Cl.	Candidatus_Udaeobacter	-0.374303	0.464766
Mg2.	Haliangium	-0.369456	0.471031
C	Gaiella	0.353937	0.491263
K	Lactobacillus	0.351061	0.495042
N	Candidatus_Solibacter	-0.347169	0.500167
Na.	Acinetobacter	-0.343492	0.505026
C	Gemmatimonas	0.339913	0.509768
K	Gemmatimonas	-0.339531	0.510274
pH	Candidatus_Nitrosotalea	0.332498	0.519633
Mg2.	Geobacter	0.327881	0.525803
P	Dyella	0.321044	0.534978
pH	Geobacter	0.318043	0.53902
N	Candidatus_Nitrosotalea	-0.313954	0.544542
Mg2.	Stenotrophomonas	-0.312179	0.546944
pH	Dyella	-0.311965	0.547233
pH	Actinospica	-0.305892	0.555473
Na.	Mizugakiibacter	-0.301684	0.561203
Cl.	Chujaibacter	0.29717	0.567367
P	Gemmatimonas	-0.296955	0.56766
C	Haliangium	0.289742	0.577548
pH	Oryzihumus	0.283322	0.586389
C	Acinetobacter	-0.280129	0.590798
P	Lactobacillus	-0.279488	0.591684
Na.	Stenotrophomonas	-0.279211	0.592067
C	Acidibacter	-0.278491	0.593063
CEC	Candidatus_Udaeobacter	0.268395	0.607075
Cl.	Acinetobacter	0.258149	0.621379
Mg2.	Candidatus_Solibacter	-0.25661	0.623533
pH	Mizugakiibacter	0.256149	0.62418
pH	Candidatus_Solibacter	0.255868	0.624574
Na.	Sphingomonas	-0.255061	0.625705
C	Chujaibacter	-0.251324	0.630952
K	Sphingomonas	-0.246368	0.637924
P	Alistipes	0.246168	0.638207
Na.	Romboutsia	0.243868	0.64145
Mg2.	Chujaibacter	-0.23743	0.650547
Mg2.	Sphingomonas	0.236592	0.651733
CEC	Acinetobacter	0.23412	0.655236
pH	Acinetobacter	-0.231913	0.658367
P	Sphingomonas	0.228307	0.66349
CEC	Lactobacillus	-0.224182	0.669361
Mg2.	Bryobacter	0.223327	0.670579
P	Romboutsia	-0.217646	0.678686
Na.	Candidatus_Udaeobacter	0.217579	0.678782
Mg2.	Romboutsia	0.215116	0.682303
Mg2.	Oryzihumus	0.210184	0.689367
Cl.	Stenotrophomonas	0.203804	0.698527
CEC	Gaiella	-0.200793	0.702859
N	Geobacter	0.179918	0.733035
pH	Gaiella	0.172176	0.744287
Mg2.	Candidatus_Udaeobacter	0.169799	0.74775
C	Stenotrophomonas	-0.16949	0.7482
N	Gemmatimonas	0.162482	0.758422
C	Bryobacter	0.162042	0.759065
Cl.	Candidatus_Solibacter	0.15583	0.768147
CEC	Acidibacter	-0.153366	0.771754
P	Acinetobacter	0.148931	0.778256
Na.	Acidibacter	-0.136432	0.796622
Na.	Gaiella	0.136354	0.796736
P	Oryzihumus	-0.13395	0.800276
Cl.	Gaiella	-0.133707	0.800635
pH	Stenotrophomonas	0.122474	0.817207
K	Mizugakiibacter	0.121131	0.819193
C	Candidatus_Solibacter	0.119284	0.821922
Cl.	Gemmatimonas	0.108573	0.83778
CEC	Candidatus_Nitrosotalea	0.107115	0.839942
pH	Bryobacter	-0.103509	0.845291
Mg2.	Acidibacter	-0.0960894	0.856309
Na.	Candidatus_Solibacter	0.0951087	0.857767
K	Candidatus_Nitrosotalea	0.0935607	0.860068
Mg2.	Gemmatimonas	0.0904415	0.864708
pH	Acidibacter	-0.0831192	0.875608
CEC	Haliangium	0.0809671	0.878815
pH	Chujaibacter	0.079822	0.880521
pH	Haliangium	0.0763593	0.885684
CEC	Romboutsia	-0.073636	0.889746
Cl.	Mizugakiibacter	0.0686448	0.897195
Cl.	Candidatus_Nitrosotalea	0.0658945	0.901301
P	Bryobacter	-0.0652504	0.902263
C	Mizugakiibacter	-0.0592664	0.911204
K	Candidatus_Solibacter	0.0584431	0.912435
CEC	Mizugakiibacter	0.0575179	0.913818
CEC	Candidatus_Solibacter	-0.0572697	0.914189
Cl.	Lactobacillus	-0.0492142	0.926238
Mg2.	Gaiella	-0.0401024	0.939879
CEC	Alistipes	-0.0382893	0.942594
CEC	Actinospica	-0.0336334	0.949569
Mg2.	Lactobacillus	0.0319253	0.952128
N	Bryobacter	-0.0256925	0.96147
pH	Gemmatimonas	0.025126	0.962319
CEC	Dyella	-0.0244979	0.96326
CEC	Stenotrophomonas	0.0228364	0.965751
C	Candidatus_Nitrosotalea	-0.0216596	0.967516
Cl.	Romboutsia	0.0189429	0.971589
Na.	Oryzihumus	0.0176091	0.973589
CEC	Chujaibacter	0.016554	0.975171
K	Bryobacter	-0.0103856	0.984422

## Sheet: Table S6
Table S6. Correlations between soil properties and sugarcane metabolites.
Soil element	Metabolites	Correlation r	P value
pH	Naringin	-0.0639807	0.90416
C	Naringin	0.0573868	0.914014
N	Naringin	0.776176	0.0695393
PO4.P	Naringin	-0.586493	0.221129
K	Naringin	-0.563744	0.243965
Na.	Naringin	0.0231947	0.965214
Cl.	Naringin	-0.143689	0.78595
X1.2Mg2.	Naringin	-0.219286	0.676343
CEC	Naringin	-0.288026	0.579908
pH	Kuromanin	0.015666	0.976503
C	Kuromanin	0.0523864	0.921492
N	Kuromanin	0.631906	0.178303
PO4.P	Kuromanin	-0.600881	0.207155
K	Kuromanin	-0.637982	0.172863
Na.	Kuromanin	-0.0135211	0.97972
Cl.	Kuromanin	-0.649248	0.162965
X1.2Mg2.	Kuromanin	-0.405992	0.424472
CEC	Kuromanin	0.234588	0.654573
pH	Neodiosmin	0.0523518	0.921544
C	Neodiosmin	0.226751	0.665703
N	Neodiosmin	0.844926	0.0342072
PO4.P	Neodiosmin	-0.534285	0.274831
K	Neodiosmin	-0.538632	0.270187
Na.	Neodiosmin	0.0693503	0.896141
Cl.	Neodiosmin	0.119811	0.821143
X1.2Mg2.	Neodiosmin	0.0164771	0.975287
CEC	Neodiosmin	-0.431133	0.393369
pH	X7.Hydroxycoumarine	-0.376952	0.461353
C	X7.Hydroxycoumarine	-0.322194	0.533433
N	X7.Hydroxycoumarine	-0.819912	0.0457271
PO4.P	X7.Hydroxycoumarine	0.284387	0.58492
K	X7.Hydroxycoumarine	0.684638	0.133498
Na.	X7.Hydroxycoumarine	0.287256	0.580968
Cl.	X7.Hydroxycoumarine	0.326668	0.527428
X1.2Mg2.	X7.Hydroxycoumarine	0.282776	0.587141
CEC	X7.Hydroxycoumarine	-0.144119	0.785318
pH	X4.Methoxycinnamaldehyde	0.607993	0.200385
C	X4.Methoxycinnamaldehyde	0.663409	0.150873
N	X4.Methoxycinnamaldehyde	0.685022	0.133192
PO4.P	X4.Methoxycinnamaldehyde	-0.439441	0.383268
K	X4.Methoxycinnamaldehyde	-0.711676	0.112712
Na.	X4.Methoxycinnamaldehyde	0.00973065	0.985404
Cl.	X4.Methoxycinnamaldehyde	-0.613531	0.195176
X1.2Mg2.	X4.Methoxycinnamaldehyde	0.0924367	0.86174
CEC	X4.Methoxycinnamaldehyde	0.66894	0.146259
pH	Glycine.anhydride	-0.936252	0.0059662
C	Glycine.anhydride	-0.860316	0.0279047
N	Glycine.anhydride	-0.463204	0.354887
PO4.P	Glycine.anhydride	-0.360516	0.482655
K	Glycine.anhydride	0.358042	0.485887
Na.	Glycine.anhydride	0.23752	0.65042
Cl.	Glycine.anhydride	-0.230867	0.659852
X1.2Mg2.	Glycine.anhydride	-0.364113	0.477967
CEC	Glycine.anhydride	-0.256387	0.623846
pH	X5.Aminovaleric.acid	-0.644573	0.167042
C	X5.Aminovaleric.acid	-0.409393	0.420219
N	X5.Aminovaleric.acid	-0.60591	0.202358
PO4.P	X5.Aminovaleric.acid	-0.163176	0.757408
K	X5.Aminovaleric.acid	0.498457	0.314237
Na.	X5.Aminovaleric.acid	0.620901	0.188332
Cl.	X5.Aminovaleric.acid	0.254714	0.626192
X1.2Mg2.	X5.Aminovaleric.acid	0.225719	0.667171
CEC	X5.Aminovaleric.acid	-0.403299	0.42785
pH	DL.Arginine	-0.517702	0.292823
C	DL.Arginine	-0.564025	0.243678
N	DL.Arginine	-0.943006	0.00477984
PO4.P	DL.Arginine	0.4093	0.420334
K	DL.Arginine	0.835983	0.0381464
Na.	DL.Arginine	0.0625196	0.906343
Cl.	DL.Arginine	0.340783	0.508614
X1.2Mg2.	DL.Arginine	0.131911	0.803282
CEC	DL.Arginine	-0.175325	0.739707
pH	L.Pyroglutamic.acid	-0.848171	0.0328279
C	L.Pyroglutamic.acid	-0.77087	0.072736
N	L.Pyroglutamic.acid	-0.818939	0.0462066
PO4.P	L.Pyroglutamic.acid	-0.00794112	0.988089
K	L.Pyroglutamic.acid	0.761243	0.0787021
Na.	L.Pyroglutamic.acid	0.239701	0.647334
Cl.	L.Pyroglutamic.acid	0.210005	0.689623
X1.2Mg2.	L.Pyroglutamic.acid	0.0626198	0.906193
CEC	L.Pyroglutamic.acid	-0.327007	0.526974
pH	Asparagine	-0.935037	0.00619321
C	Asparagine	-0.911954	0.0112869
N	Asparagine	-0.527842	0.28177
PO4.P	Asparagine	-0.260517	0.618065
K	Asparagine	0.454508	0.365184
Na.	Asparagine	0.101153	0.848788
Cl.	Asparagine	-0.184813	0.725937
X1.2Mg2.	Asparagine	-0.350215	0.496155
CEC	Asparagine	-0.228919	0.66262
pH	D.Serine	-0.624864	0.184695
C	D.Serine	-0.520553	0.289699
N	D.Serine	-0.740057	0.0925734
PO4.P	D.Serine	0.0458173	0.931322
K	D.Serine	0.485661	0.328784
Na.	D.Serine	0.503015	0.309115
Cl.	D.Serine	0.082078	0.87716
X1.2Mg2.	D.Serine	-0.0961361	0.85624
CEC	D.Serine	-0.282843	0.587049
pH	Valine	-0.67474	0.141486
C	Valine	-0.517032	0.293559
N	Valine	-0.743479	0.0902645
PO4.P	Valine	-0.0181264	0.972813
K	Valine	0.745085	0.0891903
Na.	Valine	0.35296	0.492547
Cl.	Valine	0.383992	0.452322
X1.2Mg2.	Valine	0.363812	0.478358
CEC	Valine	-0.347629	0.499562
pH	Chlorogenic.acid	-0.538039	0.270819
C	Chlorogenic.acid	-0.453456	0.366436
N	Chlorogenic.acid	-0.768857	0.0739659
PO4.P	Chlorogenic.acid	0.133333	0.801185
K	Chlorogenic.acid	0.864475	0.0263061
Na.	Chlorogenic.acid	0.104379	0.844
Cl.	Chlorogenic.acid	0.481503	0.333563
X1.2Mg2.	Chlorogenic.acid	0.528374	0.281194
CEC	Chlorogenic.acid	-0.221235	0.673562
pH	Phloroglucinol	0.810587	0.0504182
C	Phloroglucinol	0.726446	0.102013
N	Phloroglucinol	0.488273	0.325795
PO4.P	Phloroglucinol	-0.0641834	0.903857
K	Phloroglucinol	-0.621964	0.187354
Na.	Phloroglucinol	-0.154012	0.770809
Cl.	Phloroglucinol	-0.608438	0.199964
X1.2Mg2.	Phloroglucinol	0.0171769	0.974237
CEC	Phloroglucinol	0.845601	0.0339183
pH	Biochanin.A	0.440022	0.382565
C	Biochanin.A	0.527443	0.282202
N	Biochanin.A	0.756943	0.0814354
PO4.P	Biochanin.A	-0.579976	0.22758
K	Biochanin.A	-0.763289	0.0774162
Na.	Biochanin.A	0.0602716	0.909702
Cl.	Biochanin.A	-0.643232	0.16822
X1.2Mg2.	Biochanin.A	-0.0361704	0.945768
CEC	Biochanin.A	0.520611	0.289636
pH	Hesperidin	0.17253	0.743773
C	Hesperidin	0.29871	0.565262
N	Hesperidin	0.878718	0.0211719
PO4.P	Hesperidin	-0.63472	0.175774
K	Hesperidin	-0.717529	0.108416
Na.	Hesperidin	0.0421324	0.936839
Cl.	Hesperidin	-0.324465	0.530383
X1.2Mg2.	Hesperidin	-0.133855	0.800417
CEC	Hesperidin	-0.00541691	0.991875
pH	Rhoifolin	-0.0641867	0.903852
C	Rhoifolin	-0.0390737	0.941419
N	Rhoifolin	0.521575	0.288583
PO4.P	Rhoifolin	-0.599099	0.208866
K	Rhoifolin	-0.567607	0.240025
Na.	Rhoifolin	-0.00805515	0.987918
Cl.	Rhoifolin	-0.712234	0.112299
X1.2Mg2.	Rhoifolin	-0.440187	0.382366
CEC	Rhoifolin	0.286144	0.582498
pH	Vitexin	0.0418033	0.937332
C	Vitexin	0.0405902	0.939148
N	Vitexin	0.440603	0.381863
PO4.P	Vitexin	-0.5446	0.263861
K	Vitexin	-0.580384	0.227174
Na.	Vitexin	0.00667254	0.989991
Cl.	Vitexin	-0.850922	0.0316796
X1.2Mg2.	Vitexin	-0.436253	0.387134
CEC	Vitexin	0.500997	0.311379
pH	Hesperetin	0.0899867	0.865384
C	Hesperetin	0.264331	0.612738
N	Hesperetin	0.861559	0.0274223
PO4.P	Hesperetin	-0.520407	0.289859
K	Hesperetin	-0.557751	0.250128
Na.	Hesperetin	0.0734216	0.890065
Cl.	Hesperetin	0.127408	0.809922
X1.2Mg2.	Hesperetin	0.0267779	0.959843
CEC	Hesperetin	-0.424598	0.401377
pH	Apigenin	0.058692	0.912063
C	Apigenin	0.122921	0.816548
N	Apigenin	0.698309	0.122797
PO4.P	Apigenin	-0.627453	0.182333
K	Apigenin	-0.610556	0.197967
Na.	Apigenin	-0.0479142	0.928184
Cl.	Apigenin	-0.531169	0.278178
X1.2Mg2.	Apigenin	-0.240137	0.646718
CEC	Apigenin	0.197715	0.707292
pH	Trigonelline	0.0158886	0.976169
C	Trigonelline	0.0599358	0.910204
N	Trigonelline	0.677087	0.139573
PO4.P	Trigonelline	-0.595305	0.212527
K	Trigonelline	-0.664668	0.149818
Na.	Trigonelline	-0.00234052	0.996489
Cl.	Trigonelline	-0.59284	0.214919
X1.2Mg2.	Trigonelline	-0.424478	0.401525
CEC	Trigonelline	0.148962	0.77821
pH	Luteolin	0.0881725	0.868084
C	Luteolin	0.186604	0.723343
N	Luteolin	0.820032	0.0456685
PO4.P	Luteolin	-0.558152	0.249713
K	Luteolin	-0.563812	0.243895
Na.	Luteolin	-0.0884798	0.867627
Cl.	Luteolin	-0.156993	0.766445
X1.2Mg2.	Luteolin	-0.0768729	0.884918
CEC	Luteolin	-0.122375	0.817354

## Sheet: Table S7
Table S7. Correlations between soil microbiome and sugarcane metabolites.
gen	met	cor	P/N	pvalue
Acidibacter	Apigenin	-0.931719	N	0.00683425
Acidothermus	Apigenin	-0.878344	N	0.0212999
Anaeromyxobacter	Apigenin	0.872747	P	0.0232598
Conexibacter	Apigenin	-0.927998	N	0.00758974
Dongia	Apigenin	0.849121	P	0.0324292
Gaiella	Apigenin	0.835561	P	0.038337
Ralstonia	Apigenin	-0.843129	N	0.0349828
Terracidiphilus	Apigenin	-0.83397	N	0.0390607
unidentified_Acidimicrobiia	Apigenin	-0.869368	N	0.0244823
unidentified_Acidobacteria	Apigenin	0.949708	P	0.00373038
unidentified_Clostridiales	Apigenin	-0.821393	N	0.0450018
unidentified_Gemmatimonadaceae	Apigenin	-0.871105	N	0.0238502
unidentified_Nitrospiraceae	Apigenin	0.952913	P	0.00327359
Acidibacter	Biochanin.A	-0.885122	N	0.0190373
Acidothermus	Biochanin.A	-0.817166	N	0.0470866
Anaeromyxobacter	Biochanin.A	0.98748	P	0.000234144
Candidatus_Udaeobacter	Biochanin.A	0.924901	P	0.00824808
Conexibacter	Biochanin.A	-0.877619	N	0.0215491
Ralstonia	Biochanin.A	-0.969426	N	0.00138788
unidentified_Acidimicrobiia	Biochanin.A	-0.822801	N	0.0443174
unidentified_Acidobacteria	Biochanin.A	0.874659	P	0.022581
unidentified_Gemmatimonadaceae	Biochanin.A	-0.880563	N	0.0205458
unidentified_Nitrospiraceae	Biochanin.A	0.968979	P	0.00142856
Dongia	Chlorogenic.acid	-0.819218	N	0.0460693
Reyranella	D.Serine	-0.822856	N	0.0442907
unidentified_Acidimicrobiia	D.Serine	0.93842	P	0.00557146
Anaeromyxobacter	DL.Arginine	-0.821406	N	0.0449955
Candidatus_Udaeobacter	DL.Arginine	-0.898555	N	0.0149148
Dongia	DL.Arginine	-0.961553	N	0.00218886
Gaiella	DL.Arginine	-0.90124	N	0.0141488
Ralstonia	DL.Arginine	0.863162	P	0.026806
Reyranella	DL.Arginine	-0.969047	N	0.0014223
unidentified_Acidimicrobiia	DL.Arginine	0.909939	P	0.0118012
unidentified_Acidobacteria	DL.Arginine	-0.946964	N	0.00414457
unidentified_Nitrospiraceae	DL.Arginine	-0.899939	N	0.0145175
Dongia	Hesperetin	0.916854	P	0.0100825
Gaiella	Hesperetin	0.961084	P	0.00224225
Reyranella	Hesperetin	0.860229	P	0.0279387
unidentified_Acidobacteria	Hesperetin	0.839267	P	0.0366764
Acidibacter	Hesperidin	-0.916458	N	0.0101774
Candidatus_Udaeobacter	Hesperidin	0.852498	P	0.0310305
Dongia	Hesperidin	0.970065	P	0.00133071
Gaiella	Hesperidin	0.969326	P	0.0013969
Ralstonia	Hesperidin	-0.85786	N	0.02887
Reyranella	Hesperidin	0.896404	P	0.0155422
unidentified_Acidimicrobiia	Hesperidin	-0.868817	N	0.0246848
unidentified_Acidobacteria	Hesperidin	0.994988	P	3.76112e-05
unidentified_Clostridiales	Hesperidin	-0.858398	N	0.028657
unidentified_Gemmatimonadaceae	Hesperidin	-0.859758	N	0.0281227
unidentified_Nitrospiraceae	Hesperidin	0.933614	P	0.00646435
Acidibacter	Kuromanin	-0.8653	N	0.0259942
Anaeromyxobacter	Kuromanin	0.870625	P	0.0240242
Conexibacter	Kuromanin	-0.929591	N	0.00726172
Haliangium	Kuromanin	0.822297	P	0.0445619
Ralstonia	Kuromanin	-0.813535	N	0.0489121
unidentified_Acidimicrobiia	Kuromanin	-0.813263	N	0.04905
unidentified_Acidobacteria	Kuromanin	0.90978	P	0.0118422
unidentified_Gemmatimonadaceae	Kuromanin	-0.844439	N	0.0344168
unidentified_Nitrospiraceae	Kuromanin	0.913565	P	0.0108836
Reyranella	L.Pyroglutamic.acid	-0.856261	N	0.0295064
Acidibacter	Luteolin	-0.879528	N	0.0208959
Acidothermus	Luteolin	-0.825254	N	0.0431363
Dongia	Luteolin	0.940932	P	0.00513054
Gaiella	Luteolin	0.957594	P	0.00265931
Reyranella	Luteolin	0.852439	P	0.0310548
Terracidiphilus	Luteolin	-0.852573	N	0.031
unidentified_Acidimicrobiia	Luteolin	-0.870719	N	0.0239899
unidentified_Acidobacteria	Luteolin	0.952626	P	0.00331328
unidentified_Clostridiales	Luteolin	-0.824315	N	0.0435867
unidentified_Nitrospiraceae	Luteolin	0.864428	P	0.0263236
Dongia	Naringin	0.925784	P	0.00805757
Gaiella	Naringin	0.950587	P	0.00360216
unidentified_Acidobacteria	Naringin	0.911342	P	0.0114418
Dongia	Neodiosmin	0.912245	P	0.0112136
Gaiella	Neodiosmin	0.960271	P	0.0023362
Reyranella	Neodiosmin	0.844822	P	0.0342519
unidentified_Acidobacteria	Neodiosmin	0.841558	P	0.035667
Acidibacter	Rhoifolin	-0.831613	N	0.0401441
Anaeromyxobacter	Rhoifolin	0.854997	P	0.0300145
Conexibacter	Rhoifolin	-0.946136	N	0.00427393
unidentified_Acidobacteria	Rhoifolin	0.844302	P	0.0344755
unidentified_Gemmatimonadaceae	Rhoifolin	-0.82184	N	0.0447838
unidentified_Nitrospiraceae	Rhoifolin	0.872475	P	0.0233568
Acidibacter	Trigonelline	-0.85501	N	0.030009
Anaeromyxobacter	Trigonelline	0.837745	P	0.0373543
Conexibacter	Trigonelline	-0.893601	N	0.0163789
Dongia	Trigonelline	0.851299	P	0.0315238
Gaiella	Trigonelline	0.81877	P	0.0462901
Haliangium	Trigonelline	0.836402	P	0.037957
unidentified_Acidimicrobiia	Trigonelline	-0.81865	N	0.0463497
unidentified_Acidobacteria	Trigonelline	0.929873	P	0.00720423
unidentified_Gemmatimonadaceae	Trigonelline	-0.833593	N	0.0392331
unidentified_Nitrospiraceae	Trigonelline	0.903451	P	0.0135325
unidentified_Acidimicrobiia	Valine	0.857987	P	0.0288193
Anaeromyxobacter	Vitexin	0.906285	P	0.0127621
Conexibacter	Vitexin	-0.944545	N	0.00452757
unidentified_Nitrospiraceae	Vitexin	0.847178	P	0.0332475
Anaeromyxobacter	X4.Methoxycinnamaldehyde	0.946804	P	0.00416952
Candidatus_Udaeobacter	X4.Methoxycinnamaldehyde	0.893011	P	0.0165577
Ralstonia	X4.Methoxycinnamaldehyde	-0.911122	N	0.0114979
unidentified_Nitrospiraceae	X4.Methoxycinnamaldehyde	0.878206	P	0.0213475
unidentified_Acidimicrobiia	X5.Aminovaleric.acid	0.903252	P	0.0135875
Dongia	X7.Hydroxycoumarine	-0.931924	N	0.00679385
Gaiella	X7.Hydroxycoumarine	-0.859877	N	0.0280761
Reyranella	X7.Hydroxycoumarine	-0.872981	N	0.023176
unidentified_Acidimicrobiia	X7.Hydroxycoumarine	0.963134	P	0.00201356
unidentified_Acidobacteria	X7.Hydroxycoumarine	-0.925639	N	0.0080887
unidentified_Nitrospiraceae	X7.Hydroxycoumarine	-0.857321	N	0.0290837
